# Supplementary material for: Leporid immunoglobulin G shows evidence of strong selective pressure on the hinge and CH3 domains
Source: Open Biol. 2014 Sep 3;4(9):140088. doi: 10.1098/rsob.140088 (PMC4185434; doi:10.1098/rsob.140088)
Supplement: Alignment of the leporid IGHG nucleotide sequences [file rsob140088supp1.fas]

>Ocun IgG exons_L29172
GGCAACCTAAGGCTCCGTCAGTCTTCCCACTGGCCCCCTGCTGCGGGGACACACCCAGCT
CCACGGTGACCTTGGGCTGCTTGGTCAAAGGCTACCTCCCCGAGCCAGTGACCGTGACTT
GGAACTCGGGCACCCTCACCAATGGGGTACGCACCTTCCCGTCCGTCCGGCAGTCCTCAG
GCCTCTACTCGCTGAGCAGCGTGGTGAGCGTGACCTCAAGCAGCCAGCCCGTCACCTGCA
ACGTGGCCCACCCAGCCACCAACACCAAAGTGGACAAGACCGTTG---------------
------------------------------------------------------------
------------------------------------------------------------
------------------------------------------------------------
-----------------------------CGCCCTCGACATGCAGCAAGCCCACGTGCCC
AC----------------------------------------------------------
---------------------------------------CCCCTGAACTCTTGGGGGGAC
CGTCTGTTTTCATCTTTCCCCCAAAACCCAAGGACACCCTCATGATCTCACGCACCCCCG
AGGTCACATGCGTGGTGGTGGACGTGAGCGAGGATGACCCCGAGGTGCAGTTCACATGGT
ACATAAACAACGAGCAGGTGCGCACCGCCCGGCCGCCGCTACGGGAGCAGCAGTTCAACA
GCACGATCCGTGTGGTCAGCACCCTCCCCATCGCGCACGAGGACTGGCTGAGGGGCAAGG
AGTTCAAGTGCAAAGTCCACAACAAGGCACTCCCGGCCCCCATCGAGAAAACCATCTCCA
AAGCCAGAG---------------------------------------------------
--------------------------------------------------------GGCA
GCCCCTGGAGCCGAAGGTCTACACCATGGGCCCTCCCCGGGAGGAGCTGAGCAGCAGGTC
GGTCAGCCTGACCTGCATGATCAACGGCTTCTACCCTTCCGACATCTCGGTGGAGTGGGA
GAAGAACGGGAAGGCAGAGGACAACTACAAGACCACGCCGGCCGTGCTGGACAGCGACGG
CTCCTACTTCCTCTACAGCAAGCTCTCAGTGCCCACGAGTGAATGGCAACGGGGCGACGT
CTTCACCTGCTCCGTGATGCACGAGGCCTTGCACAACCACTACACGCAGAAGTCCATCTC
CCGCTCTCCGGGTAAA
>Occ1
GGCAACCTAAGGCTCCATCAGTCTTCCCACTGGCCCCCTGCTGCGGGGACACACCCAGCT
CCACGGTGACCCTGGGCTGCCTGGTCAAAGGCTACCTCCCGGAGCCAGTGACCGTGACCT
GGAACTCGGGCACCCTCACCAATGGGGTACGCACCTTCCCGTCCGTCCGGCAGTCCTCAG
GCCTCTACTCGCTGAGCAGCGTGGTGAGCRTGACCTCAAGCAGCCAGCCCGTCACCTGCA
ACGTGGCCCACCCAGCCACCAACACCAAAGTGGACAAGACCGTTGGTGAGAGCACAGGAG
GTGGGGTCCACAGGACACGAGGCCGGGGCAGGTGCT--------------------CCTG
CCTGTACTGSCCCTGAAGGCCACTGTGCACTCCTGGGCACACAGCGGGGCTCTTGGCCCC
CTGGCCCAGAGGAGCCTGGCCCTGACCTGAGTCCACCCCAATAGCCAGCCTCTGCAGGCC
CCAGTAACCCCAGTCTTCTTTCTCTGCAGCGCCCTCGACATGCAGCAAGCCCACGTGCCC
ACGTGAGTCCCATTAGCCTCACCCTCTAGCCCCAGCCCGGGGAGCCCCACCCCAGGGTGC
CCCCCAGGTGTTGACTCTTCCCCGTCTCTCCCACTGCAGCCCCTGAACTCCTGGGGGGAC
CGTCTGTCTTCATCTTCCCCCCAAAACCCAAGGACACCCTCATGATCTCACGCACCCCCG
AGGTCACATGCGTGGTGGTGGACGTGAGCCAGGATGACCCCGAGGTGCAGTTCACATGGT
ACATAAACAACGAGCAGGTGCGCACCGCCCGGCCGCCGCTACGGGAGCAGCAGTTCAACA
GCACRATCCGCGTGGTCAGCACCCTCCCCATCGCGCACCAGGACTGGCTGAGGGGCAAGG
AGTTCAAGTGCAAAGTCCACAACAAGGCACTCCCGGCCCCCATCGAGAAAACCATCTCCA
AAGCCAGAGGTGGGAGCCRC-GGGCTGGGAGCAGGGCAGGCAGCTCCCACGGCCCGAG--
-----------GCCTCCGCCCGGGAGTGACCC-TGTGCTGTCCGCTGTCCCCACAGGGCA
GCCCCTGGAGCCGAAGGTCTACACCATGGGCCCTCCCCGGGAGGAGCTGAGCAGCAGGTC
GGTCAGCCTGACCTGCATGATCAACGGCTTCTACCCTTCYGACATCTCGGTGGAGTGGGA
GAAGAACGGGAAGGCAGAGGACAACTACAAGACCACGCCAGCCGTGCTGGACAGCGACGG
CTCCTACTTCCTCTACAGCAAGCTCTCAGTGCCCACGAGTGAGTGGCAGCGGGGCGACGT
CTTCACCTGCTCCGTGATGCACGAGGCCTTGCACAACCACTACACGCAGAAGTCCATCTC
CCGCTCTCCGGGTAAA
>Occ2
GGCAACCTAAGGCTCCATCAGTCTTCCCACTGGCCCCCTGCTGCGGGGACACACCCAGCT
CCACGGTGACCCTGGGCTGCCTGGTCAAAGGCTACCTCCCGGAGCCAGTGACCGTGACCT
GGAACTCGGGCACCCTCACCAATGGGGTACGCACCTTCCCGTCCGTCCGGCAGTCCTCAG
GCCTCTACTCGCTGAGCAGCGTGGTGAGCGTGACCTCAAGCAGCCAGCCCGTCACCTGCA
ACGTGGCCCACCCAGCCACCAACACCAAAGTGGACAAGACCGTTGGTGAGAGCACAGGAG
GTGGGGTCCACAGGACACGAGGCCGGGGCAGGTGCT--------------------CCTG
CCTGTACTGSCCCTGAAGGCCACTGTGCACTCCTGGGCACACAGCGGGGCTCTTGGCCCC
CTGGCCCAGAGGAGCCTGGCCCTGACCTGAGTCCACCCCAATAGCCAGCCTCTGCAGGCC
CCAGTAACCCCAGTCTTCTTTCTCTGCAGCGCCCTCGACATGCAGCAAGCCCACGTGCCC
ACGTGAGTCCCATTAGCCTCACCCTCTAGCCCCAGCCCGGGGAGCCCCACCCCAGGGTGC
CCCCCAGGTGTTGACTCTTCCCCGTCTCTCCCACTGCAGCCCCTGAACTCCTGGGGGGAC
CGTCTGTCTTCATCTTCCCCCCAAAACCCAAGGACACCCTCATGATCTCACGCACCCCCG
AGGTCACATGCGTGGTGGTGGACGTGAGCCAGGATGACCCCGAGGTGCAGTTCACATGGT
ACATAAACAACGAGCAGGTGCGCACCGCCCGGCCGCCGCTACGGGAGCAGCAGTTCAACA
GCACGATCCGCGTGGTCAGCACCCTCCCCATCGCGCACCAGGACTGGCTGAGGGGCAAGG
AGTTCAAGTGCAAAGTCCACAACAAGGCACTCCCGGCCCCCATCGAGAAAACCATCTCCA
AAGCCAGAGGTGGGAGCCGC-GGGCTGGGAGCAGGGCAGGCAGCTCCCACGGCCCGAG--
-----------GCCTCCGCCCGGGAGTGACCC-TGTGCTGTCCGCTGTCCCCACAGGGCA
GCCCCTGGAGCCGAAGGTCTACACCATGGGCCCTCCCCGGGAGGAGCTGAGCAGCAGGTC
GGTCAGCCTGACCTGCATGATCAACGGCTTCTACCCTTCYGACATCTCGGTGGAGTGGGA
GAAGAACGGGAAGGCAGAGGACAACTACAAGACCACGCCGGCCGTGCTGGACAGCGACGG
CTCCTACTTCCTCTACAGCAAGCTCTCAGTGCCCACGAGTGAGTGGCAGCGGGGCGACGT
CTTCACCTGCTCCGTGATGCACGAGGCCTTGCACAACCACTACACGCAGAAGTCCATCTC
CCGCTCTCCGGGTAAA
>Occ9
GGCAACCTAAGGCTCCATCAGTCTTCCCACTGGCCCCCTGCTGCGGGGACACACCCAGCT
CCACGGTGACCCTGGGCTGCCTGGTCAAAGGCTACCTCCCGGAGCCAGTGACCGTGACCT
GGAACTCGGGCACCCTCACCAATGGGGTACGCACCTTCCCGTCCGTCCGGCAGTCCTCAG
GCCTCTACTCGCTGAGCAGCGTGGTGAGCGTGACCTCAAGCAGCCAGCCCGTCACCTGCA
ACGTGGCCCACCCAGCCACCAACACCAAAGTGGACAAGACCGTTGGTGAGAGCACAGGAG
GTGGGGTCCACAGGACACGAGGCCGGGGCAGGTGCT--------------------CCTG
CCTGTACTGCCCCTGAAGGCCACTGTGCACTCCTGGGCACACAGCGGGGCTCTTGGCCCC
CTGGCCCAGAGGAGCCTGGCCCTGACCTGAGTCCACCCCAATAGCCAGCCTCTGCAGGCC
CCAGTAACCCCAGTCTTCTTTCTCTGCAGCGCCCTCGACATGCAGCAAGCCCAYGTGCCC
ACGTGAGTCCCATTAGCCTCACCCTCTAGCCCCAGCCCGGGGAGCCCCACCCCAGGGTGC
CCCCCAGGTGTTGACTCTTCCCCGTCTCTCCCACTGCAGCCCCTGAACTCCTGGGGGGAC
CGTCTGTCTTCATCTTCCCCCCAAAACCCAAGGACACCCTCATGATCTCACGCACCCCCG
AGGTCACATGCGTGGTGGTGGACGTGAGCCAGGATGACCCCGAGGTGCAGTTCACATGGT
ACATAAACAACGAGCAGGTGCGCACCGCCCGGCCGCCGCTACGGGAGCAGCAGTTCAACA
GCACGATCCGCGTGGTCAGCACCCTCCCCATCGCGCACCAGGACTGGCTGAGGGGCAAGG
AGTTCAAGTGCAAAGTCCACAACAAGGCACTCCCGGCCCCCATCGAGAAAACCATCTCCA
AAGCCAGAGGTGGGAGCCGC-GGGCTGGGAGCAGGGCAGGCAGCTCCCACGGCCCGAG--
-----------GCCTCCGCCCGGGAGTGACCC-TGTGCTGTCCGCTGTCCCCACAGGGCA
GCCCCTGGAGCCGAAGGTCTACACCATGGGCCCTCCCCGGGAGGAGCTGAGCAGCAGGTC
GGTCAGCCTGACCTGCATGATCAACGGCTTCTACCCTTCCGACATCTCGGTGGAGTGGGA
GAAGAACGGGAAGGCAGAGGACAACTACAAGACCACGCCGRCCGTGCTGGACAGCGACGG
CTCCTACTTCCTCTACAGCAAGCTCTCAGTGCCCACGAGTGAGTGGCAGCGGGGCGACGT
CTTCACCTGCTCCGTGATGCACGAGGCCTTGCACAACCACTACACGCAGAAGTCCATCTC
CCGCTCTCCGGGTAAA
>Oca1
GGCAACCTAAGGCTCCATCAGTCTTCCCACTGGCCCCCTGCTGCGGGGACACACCCAGCT
CCACGGTGACCCTGGGCTGCCTGGTCAAAGGCTACCTCCCGGAGCCAGTGACCGTGACCT
GGAACTCGGGCACCCTCACCAATGGGGTACGCACCTTCCCGTCCGTCCGGCAGTCCTCAG
GCCTCTACTCGCTGAGCAGCGTGGTGAGCGTGACCTCAAGCAGCCAGCCCGTCACCTGCA
ACGTGGCCCACCCAGCCACCAACACCAAAGTGGACAAGACCGTTGGTGAGAGCACAGGAG
GTGGGRTCCACAGGACACGAGGCCGGGGCAGGTGCT--------------------CCTG
CCTGTACTGCCCCTGAAGGCCACTGTGCACTCCTGGGCACACAGCGGGGCTCTTGGCCCC
CTGGCCCAGAGGAGCCTGGCCCTGACCTGAGTCCACCCCAATAGCCAGCCTCTGCAGGCC
CCAGTAACCCCAGTCTTCTTTCTCTGCAGCGCCCTCGACATGCAGCAAGCCCACGTGCCC
ACGTGAGTCCCATTAGCCTCACCCTCTAGCCCCAGCCCGGGGAGCCCCACCCCAGGGTGC
CCCCCAGGTGTTGACTCTTCCCCGTCTCTCCCACTGCAGCCCCTGAACTCCTGGGGGGAC
CGTCTGTCTTCATCTTCCCCCCAAAACCCAAGGACACCCTCATGATCTCACGCACCCCCG
AGGTCACATGCGTGGTGGTGGACGTGAGCCAGGATGACCCCGAGGTGCAGTTCACATGGT
ACATAAACAACGAGCAGGTGCGCACCGCCCGGCCGCCGCTACGGGAGCAGCAGTTCAACA
GCACGATCCGCGTGGTCAGCACCCTCCCCATCGCGCACCAGGACTGGCTGAGGGGCAAGG
AGTTCAAGTGCAAAGTCCACAACAAGGCACTCCCGGCCCCCATCGAGAAAACCATCTCCA
AAGCCAGAGGTGGGAGCCGY-GGGCTGGGAGCAGGGCAGGCAGCTCCCACGGCCCGAG--
-----------GCCTCCGCCCGGGAGTGACCC-TGTGCTGTCCGCTGTCCCCACAGGGCA
GCCCCTGGAGCCGAAGGTCTACACCATGGGCCCTCCCCGGGAGGAGCTGAGCAGCAGGTC
GGTCAGCCTGACCTGCATGATCAACGGCTTCTACCCTTCCGACATCTCGGTGGAGTGGGA
GAAGAACGGGAAGGCAGAGGACAACTACAAGACCACGCCRGCCGTGCTGGACAGCGACGG
CTCCTACTTCCTCTACAGCAAGCTCTCAGTGCCCACGAGTGAGTGGCAGCGGGGCGACGT
CTTCACCTGCTCCGTGATGCACGAGGCCTTGCACAACCACTACACGCAGAAGTCCATCTC
CCGCTCTCCGGGTAAA
>Oca2
GGCAACCTAAGGCTCCATCAGTCTTCCCACTGGCCCCCTGCTGCGGGGACACACCCAGCT
CCACGGTGACCCTGGGCTGCCTGGTCAAAGGCTACCTCCCGGAGCCAGTGACCGTGACCT
GGAACTCGGGCACCCTCACCAATGGGGTACGCACCTTCCCGTCCGTCCGGCAGTCCTCAG
GCCTCTACTCGCTGAGCAGCGTGGTGAGCGTGACCTCAAGCAGCCAGCCCGTCACCTGCA
ACGTGGCCCACCCAGCCACCAACACCAAAGTGGACAAGACCGTTGGTGAGAGCACAGGAG
GTGGGGTCCAYAGGACACGAGGCCGGGGCAGGTGCT--------------------CCTG
CCTGTACTGCCCCTGAAGGCCACTGTGCACTCCTGGGCACACAGCGGGGCTCTTGGCCCC
CTGGCCCAGAGGAGCCTGGCCCTGACCTGAGTCCACCCCAATAGCCAGCCTCTGCAGGCC
CCAGTAACCCCAGTCTTCTTTCTCTGCAGCGCCCTCGACATGCAGCAAGCCCACGTGCCC
ACGTGAGTCCCATTAGCCTCACCCTCTAGCCCCAGCCCGGGGAGCCCCACCCCAGGGTGC
CCCCCAGGTGTTGACTCTTCCCCGTCTCTCCCACTGCAGCCCCTGAACTCCTGGGGGGAC
CGTCTGTCTTCATCTTCCCCCCAAAACCCAAGGACACCCTCATGATCTCACGCACCCCCG
AGGTCACATGCGTGGTGGTGGACGTGAGCCAGGATGACCCCGAGGTGCAGTTCACATGGT
ACATAAACAACGAGCAGGTGCGCACCGCCCGGCCGCCGCTACGGGAGCAGCAGTTCAACA
GCACGATCCGCGTGGTCAGCACCCTCCCCATCGCGCACCAGGACTGGCTGAGGGGCAAGG
AGTTCAAGTGCAAAGTCCACAACAAGGCACTCCCGGCCCCCATCGAGAAAACCATCTCCA
AAGCCAGAGGTGGGAGCCGC-GGGCTGGGAGCAGGGCAGGCAGCTCCCACGGCCCGAG--
-----------GCCTCCACCCGGGAGTGACCC-TGTGCTGTCCGCTGTCCCCACAGGGCA
GCCCCTGGAGCCGAAGGTCTACACCATGGGCCCTCCCCGGGAGGAGCTGAGCAGCAGGTC
GGTCAGCCTGACCTGCATGATCAACGGCTTCTACCCTTCCGACATCTCGGTGGAGTGGGA
GAAGAACGGGAAGGCAGAGGACAACTACAAGACCACGCCGGCCGTGCTGGACAGCGACGG
CTCCTACTTCCTCTACAGCAAGCTCTCAGTGCCCACGAGTGAGTGGCAGCGGGGCGACGT
CTTCACCTGCTCCGTGATGCACGAGGCCTTGCACAACCACTACACGCAGAAGTCCATCTC
CCGCTCTCCGGGTAAA
>OcD7
GGCAACCTAAGGCTCCATCAGTCTTCCCACTGGCCCCCTGCTGCGGGGACACACCCAGCT
CCACGGTGACCCTGGGCTGCCTGGTCAAAGGCTACCTCCCGGAGCCAGTGACCGTGACCT
GGAACTCGGGCACCCTCACCAATGGGGTACGCACCTTCCCGTCCGTCCGGCAGTCCTCAG
GCCTCTACTCGCTGAGCAGCGTGGTGAGCGTGACCTCAAGCAGCCAGCCCGTCACCTGCA
ACGTGGCCCACCCAGCCACCAACACCAAAGTGGACAAGACCGTTGGTGAGAGCACAGGAG
GTGGGGTCCACAGGACACGAGGCCGGGGCAGGTGCT--------------------CCTG
CCTGTACTGCCCCTGAAGGCCACTGTGCACTCCTGGGCACACAGCGGGGCTCTTGGCCCC
CTGGCCCAGAGGAGCCTGGCCCTGACCTGAGTCCACCCCAATAGCCAGCCTCTGCAGGCC
CCAGTAACCCCAGTCTTCTTTCTCTGCAGCGCCCTCGACATGCAGCAAGCCCACGTGCCC
ACGTGAGTCCCATTAGCCTCACCCTCTAGCCCCAGCCCGGGGAGCCCCACCCCAGGGTGC
CCCCCAGGTGTTGACTCTTCCCCGTCTCTCCCACTGCAGCCCCTGAACTCCTGGGGGGAC
CGTCTGTCTTCATCTTCCCCCCAAAACCCAAGGACACCCTCATGATCTCACGCACCCCCG
AGGTCACATGCGTGGTGGTGGACGTGAGCCAGGATGACCCCGAGGTGCAGTTCACATGGT
ACATAAACAACGAGCAGGTGCGCACCGCCCGGCCGCCGCTACGGGAGCAGCAGTTCAACA
GCACGATCCGCGTGGTCAGCACCCTCCCCATCGCGCACCAGGACTGGCTGAGGGGCAAGG
AGTTCAAGTGCAAAGTCCACAACAAGGCACTCCCGGCCCCCATCGAGAAAACCATCTCCA
AAGCCAGAGGTGGGAGCCGC-GGGCTGGGAGCAGGGCAGGCAGCTCCCACGGCCCGAG--
-----------GCCTCCGCCCGGGAGTGACCC-TGTGCTGTCCGCTGTCCCCACAGGGCA
GCCCCTGGAGCCGAAGGTCTACACCATGGGCCCTCCCCGGGAGGAGCTGAGCAGCAGGTC
GGTCAGCCTGACCTGCATGATCAACGGCTTCTACCCTTCCGACATCTCGGTGGAGTGGGA
GAAGAACGGGAAGGCAGAGGACAACTACAAGACCACGCCGGCCGTGCTGGACAGCGACGG
CTCCTACTTCCTCTACAGCAAGCTCTCAGTGCCCACGAGTGAGTGGCAGCGGGGCGACGT
CTTCACCTGCTCCGTGATGCACGAGGCCTTGCACAACCACTACACGCAGAAGTCCATCTC
CCGCTCTCCGGGTAAA
>Lcalif1
GGCAACcTAAGGCTCCATCAGTCTTCCCACTGGCCCCCTGCTGCGGGGACACACCCAGCT
CCACGGTGACCCTGGGCTGCCTGGTCAAAGGCTACCTCCCGGAGCCAGTGACCGTGACTT
GGAACTCGGGCACCCTCACCAGTGGGGTACGCACCTTCCCGTCCGTCCGGCAGTCCTCAG
GCCTCTACTCGCTGAGCAGCATGGTGACCGTGCCCTCGAGCAGCCGGCCCGTCACCTGCA
ACGTGGCCCACCCAGCCACCAACACCAAAGTGGACAAGACTGTTGGTGAGAGCACGGGAG
GT-GGGTCCACGGGACACGAGGCCGGGGCAGGTGTTCCCAGCTCAGGGCAGGTGCTCCTG
CCTGTACTGCACCTGAAGGCCGCTGTGCACTCCGAGGCACACAGCGGGGCTCTTGGCCCC
CTGGCCCAGAGGAGCCTGGCCCTGACCTGAGTCCACCCCAAGAGTAAGCCTCTCCAGGCC
CCAGTAACCCCAGTCTTCTTTCTCTGCAGCGCCCTCGACATGCAGCAAGTCTCCATGCCC
ACGTGAGTCCCATTAGCCTCACCCTCTAGCCTCAGCCCGGGGAGCCCCATCCCAGGGTGC
CCCCCAGGTGTTGACCCTTCCCCGTCTCTCCCGCTGCAGCCCCTGAACTCCTGGGGGGAC
CGTCTGTCTTCATCTTCCCCCCGAAACCCAAGGACACCCTCATGATCTCACTCACCCCTG
AGGTCACATGTGTGGTGGTGGACGTGAGCCAGGATGACCCCGAGGTGCAGTTCACATGGT
ACATAAACAACRAGCAGGTGCACACTGCCCGGCCRCCACTACGGGAACAGCAGTTYAACA
GCACRATCCGCGTGGTCAGCATCCTCCCCATCGCACACCAGGACTGGCTGAGTGGCAAGG
AGTTCAAGTGCAAAGTCCACAACAAGGCACTCCCGTCCCCCATCGAGAAAACCATCTCCA
AAGCCAAAGGTGGGAGCCGCAGGGCTGGGAGCAGGGCAGGCAGCTCCCACGGCCYGAG--
-----------GCCTCCACCTGGGAGTGACCCCTGTGCTGTCCGCTGTCCCCACAGGGCA
GGCCCTGGAGCCGAAGGTCTACACCATGGGCCCTCCCCGAGAGGAGCTGAACAGCAGGTC
GGTCAGCCTGACCTGCATGATCAACGGCTTCTACCCTTCCGACATCTCAGTGGAGTGGGA
GAAGAATGGGAAGCCAGAGGACAACTACAAGACCACGCCAGCCGTGCTGGACAGCGACGG
CTCCTACTTCCTCTACAGCAAGCTCTCAGTGCCCACGAGCGAATGGCAGCAGGGCAAGCA
ATACACCTGCACCGTGATGCACGAGGCCTTGCACAACCACTACACGCAGAAGTCCGTCTC
CCACTCTCTGGGTAAA
>Lcalif2
GGCAACCTAAGGCTCCATCAGTCTTCCCACTGGCCCCCTGCTGCGGGGACACACCCAGCT
CCACGGTGACCCTGGGCTGCCTGGTCAAAGGCTACCTCCCGGAGCCAGTGACCGTGACTT
GGAACTCGGGCACCCTCACCAGTGGGGTACGCACCTTCCCGTCCGTCCGGCAGTCCTCAG
GCCTCTACTCGCTGAGCAGCATGGTGACCGTGCCCTCGAGCAGCCGGCCCGTCACCTGCA
ACGTGGCCCACCCAGCCACCAACACCAAAGTGGACAAGACTGTTGGTGAGAGCACGGGAG
GT-GGGTCCACGGGACACGAGGCCGGGGCAGGTGTTCCCAGCTCAGGGCAGGTGCTCCTG
CCTGTACTGCACCTGAAGGCCGCTGTGCACTCCGAGGCACACAGCGGGGCTCTTGGCCCC
CTGGCCCAGAGGAGCCTGGCCCTGACCTGAGTCCACCCCAAGAGTAAGCCTCTCCAGGCC
CCAGTAACCCCAGTCTTCTTTCTCTGCAGCGCCCTCGACATGCAGCAAGTCTCCATGCCC
ACGTGAGTCCCATTAGCCTCACCCTCTAGCCTCAGCCCGGGGAGCCcCATcCCAGGGTGC
CCCCCAGGTGTTGACCCTTCCCCGTCTCTCCCGCTGCAGCCCCTGAACTCCTGGGGGGAC
CGTCTGTCTTCATCTTCCCCCCGAAACCCAAGGACACCCTCATGATCTCACTCACCCCTG
AGGTCACATGTGTGGTGGTGGACGTGAGCCAGGATGACCCCGAGGTGCAGTTCACATGGT
ACATAAACAACRAGCAGGTGCACACTGCCCGGCCGCCACTACGGGAACAGCAGTTCAACA
GCACGATCCGCGTGGTCAGCAYCCTCCCCATCGCRCACCAGGACTGGCTGAGKGGCAAGG
AGTTCAAGTGCAAAGTCCACAACAAGGCACTCCCGTCCCCCATCGAGAAAACCATCTCCA
AAGCCAAAGGTGGGAGCCGCAGGGCTGGGAGCAGGGCAGGCAGCTCCCACGGCCCGAG--
-----------GCCTCCACCTGGGAGTGACCCCTGTGCTGTCCGCTGTCCCCACAGGGCA
GGCCCTGGAGCCGAAGGTCTACACCATGGGCCCTCCCCGAGAGGAGCTGAACAGCAGGTC
GGTCAGCCTGACCTGCATGATCAACGGCTTCTACCCTTCCGACATCTCAGTGGAGTGGGA
GAAGAATGGGAAGCCAGAGGACAACTACAAGACCACGCCAGCCGTGCTGGACAGCGACGG
CTCCTACTTCCTCTACAGCAAGCTCTCAGTGCCCACGAGCGARTGGCAGCRGGGCGARCA
ATACACCTGCACCGTGATGCACGAGGCCTTGCACAACCACTACACGCAGAAGTCCGTCTC
CCACTCTCTGGGTAAA
>Lcall1
GGCAACCTAAGGCTCCATCAGTCTTCCCACTGGCCCCCTGCTGCGGGGACACACCCAGCT
CCACGGTGACCCTGGGCTGCCTGGTCAAAGGCTACCTCCCGGAGCCAGTGACCGTGACTT
GGAACTCGGGCACCCTCACCAGTGGGGTACACACCTTCCCGTCCGTCCGGCAGTCCTCAG
GCCTCTACTCGCTGAGCAGCATGGTGACCGTGCCCTCAAGCAGCCGGCCCGTCACCTGCA
ACGTGGCCCACCCAGCCACCAACACCAAAGTGGACAAGACTGTTGGTGAGAGCACGGGAG
GT-GGGTCCACGGGACACGAGGCCGGGGCAGGTGTTCCCAGCTCAGGGCAGGTGCTCCTG
CCTGTACTGCACCTGAAGGCCGCTGTGCACTCCGAGGCACACAGCGGGGCTCTTGGCCCC
CTGGCCCAGAGGAGCCTGGCCCTGACCTGAGTCCACCCCAAGAGTAAGCCTCTCCAGGCC
CCAGTAACCCCAGTCTTCTTTCTCTGCAGCGCCCTCGACATGCAGCAAGTCTCCATGCCC
ACGTGAGTCCCATTAGCCTCACCCTCTAGCCTCAGCCCGGGGAGCCCCATCCcAGGGTGC
CCCCCAGGTGTTGACCCTTCCCCGTCTCTCCCGCTGCAGCCCCTGAACTCCTGGGGGGAC
CGTCTGTCTTCATCTTCCCCCCGAAACCCAAGGACACCCTCATGATCTCACTCACCCCTG
AGGTCACATGTGTGGTGGTGGACGTGAGCCAGGATGACCCCGAGGTGCAGTTCACATGGT
ACATAAACAACGAGCAGGTGCACACTGCCCGGCCGCCACTACGGGAACAGCAGTTCAACA
GCACGATCCGCGTGGTCAGCACCCTCCCCATCGCGCACCAGGACTGGCTGAGGGGCAAGG
AGTTCAAGTGCAAAGTCCACAACAAGGCACTCCCATCCCCCATCGAGAAAACCATCTCCA
AAGCCAAAGGTGGGAGCCGCAGGGCTGGGAGCAGGGCAGGCAGCTCCCACGGCCCGAG--
-----------GCCTCCACCTGGGAGTGACCCCTGTGCTGTCCGCTGTCCCCACAGGGCA
GGCCCTGGAGCCGAAGGTCTACACCATGGGCCCTCCCCGAGAGGAGCTGAACAGCAGGTC
GGTCAGCCTGACCTGCATGATCAACGGCTTCTACCCTTCCGACATCTCAGTGGAGTGGGA
GAAGAATGGGAAGCCAGAGGACAACTACAAGACCACGCCAGCCGTGCTGGACAGCGACGG
CTCCTACTTCCTCTACAGCAAGCTCTCAGTGCCCACGAGCGAGTGGCAGCGGGGCGAGCA
ATACACCTGCACCGTGATGCACGAGGCCTTGCACAACCACTACACGCAGAAGTCCGTCTC
CCACTCTCTGGGTAAA
>Lcall2
GGCAACCTAAGGCTCCATCAGTCTTCCCACTGGCCCCCTGCTGCGGGGACACACCCAGCT
CCACGGTGACCCTGGGCTGCCTGGTCAAAGGCTACCTCCCGGAGCCAGTGACCGTGACTT
GGAACTCGGGCACCCTCACCAGTGGGGTACACACCTTCCCGTCCGTCCGGCAGTCCTCAG
GCCTCTACTCGCTGAGCAGCATGGTGACCGTGCCCTCAAGCAGCCGGCCCGTCACCTGCA
ACGTGGCCCACCCAGCCACCAACACCAAAGTGGACAAGACTGTTGGTGAGAGCACGGGAG
GT-GGGTCCACGGGACACGAGGCCGGGGCAGGTGTTCCCAGCTCAGGGCAGGTGCTCCTG
CCTGTACTGCACCTGAAGGCCGCTGTGCACTCCGAGGCACACAGCGGGGCTCTTGGCCCC
CTGGCCCAGAGGAGCCTGGCCCTGACCTGAGTCCACCCCAAGAGTAAGCCTCTCCAGGCC
CCAGTAACCCCAGTCTTCTTTCTCTGCAGCGCCCTCGACATGCAGCAAGTCTCCATGCCC
ACGTGAGTCCCATTAGCCTCACCCTCTAGCCTCAGCCCGGGGAGCCCCATCCCAGGGTGC
CCCCCAGGTGTTGACCCTTCCCCGTCTCTCCCGCTGCAGCCCCTGAACTCCTGGGGGGAC
CGTCTGTCTTCATCTTCCCCCCGAAACCCAAGGACACCCTCATGATCTCACTCACCCCTG
AGGTCACATGTGTGGTGGTGGACGTGAGCCAGGATGACCCCGAGGTGCAGTTCACATGGT
ACATAAACAACGAGCAGGTGCACACTGCCCGGCCGCCACTACGGGAACAGCAGTTCAACA
GCACGATCCGCGTGGTCAGCACCCTCCCCATCGCGCACCAGGACTGGCTGAGGGGCAAGG
AGTTCAAGTGCAAAGTCCACAACAAGGCACTCCCATCCCCCATCGAGAAAACCATCTCCA
AAGCCAAAGGTGGGAGCCGCAGGGCTGGGAGCAGGGCAGGCAGCTCCCACGGCCCGAG--
-----------GCCTCCACCTGGGAGTGAMCCCTGTGCTGTCCGCTGTCCCCACAGGGCA
GGCCCTGGAGCCGAAGGTCTACACCATGGGCCCTCCCCGAGAGGAGCTGAACAGCAGGTC
GGTCAGCCTGACCTGCATGATCAACGGCTTCTACCCTTCCGACATCTCAGTGGAGTGGGA
GAAGAATGGGAAGCCAGAGGACAACTACAAGACCACGCCAGCCGTGCTGGACAGCGACGG
CTCCTACTTCCTCTACAGCAAGCTCTCAGTGCCCACGAGCGAGTGGCAGCGGGGCGAGCA
ATACACCTGCACCGTGATGCACGAGGCCTTGCACAACCACTACACGCAGAAGTCCGTCTC
CCACTCTCTGGGTAAA
>Lcas1
GGCAACCTAAGGCTCCATCAGTCTTCCCACTGGCCCCCTGCTGCGGGGACACACCCAGCT
CCACGGTGACCCTGGGCTGCCTGGTCAAAGGCTACCTCCCGGAGCCAGTGACCGTGACTT
GGAACTCGGGCACCCTCACCAGTGGGGTACGCACCTTCCCGTCTGTCCGGCAGTCCTCAG
GCCTCTACTCGCTGAGCAGCATGGTGACCGTGCCCTCGAGCAGCCAGCCCGTCACCTGCA
ACGTGGCCCACCCAGCCACCAACACCAAAGTGGACAAGACTGTTGGTGAGAGCACGGGAG
GT-GGGTCCACGGGACACGAGGCCGGGGCAGGTGTTCCCAGCTCAGGGCAGGTGCTCCTG
CCTGTACTGCACCTGAAGGCTGCTGTGCACTCCGAGGCACACAGCGGGGCTCTTGGCCCC
CTGGTCCAGAGGAGCCTGGCCCTGACCTGAGTCCACCCCAAGAGTAAGCCTCTCCAGGCC
CCAGTAACCCCAGTCTTCTTTCTCTGCAGCGCCCTCGACATGCAGCAAGTCTCCATGCCC
ACGTGAGTCCCATTAGCCTCACCCTCTAGCCTCAGCCCGGGGAGCCCCATCCCAGGGTGC
CCCCCAGGTGTTGACCCTTCCCCGTCTCTCCTGCTGCAGCCCCTGAACTCCTGGGGGGAC
CGTCTGTCTTCATCTTCCCCCCGAAACCCAAGGACACCCTCATGATCTCACTCACCCCTG
AGGTCACATGTGTGGTGGTGGATGTGAGCCAGGATGACCCCGAGGTGCAGTTCACATGGT
ACATAAACAACGAGCAGGTGCACACTGCCCGGCCGCCACTACGGGAACAGCAGTTCAACA
GCACGATCCGCGTGGTCAGCACCCTCCCCATCATGCACCAGGACTGGCTGAGGGGCAAGG
AGTTCAAGTGCAAAGTCCACAACAAGGCACTCCCGTCCCCCATCGAGAAAACCATCTCCA
AAGCCAAAGGTGGGAGCCGCAGGGCTGGGAGCAGGGCAGGCAGCTCCCACGGCCCGAG--
-----------GCCTCCACCTGGGAGTGACCCCTGTGCTGTCCGCTGTCCCCACAGGGCA
GGCCCTGGAGCCGAAGGTCTACACCATGGGCCCTCCCCGAGAGGAGCTGAACAGCAGGTC
GGTCAGCCTGACCTGCATGATCAACGGCTTCTACCCTTCCGACATCTCAGTGGAGTGGGA
GAAGAATGGGAAGCCAGAGGACAACTACAAGACCACGCCAGCCGTGCTGGACAGAGACGG
cTCCTACTTCCTCTACAGCAAGCTCTCAGTGCCCACGAGCGAATGGCAGCAGGGCAAGCA
ATACACCTGCACCGTGATGCACGAGGCCTTGCACAACCACTACACGCAGAAGTCCGTCTC
CCACTCTCTGGGTAAA
>Leur1
GGCAACCTAAGGCTCCATCAGTCTTCCCACTGGCCCCCTGCTGCGGGGACACACCCAGCT
CCACRGTGACCCTGGGCTGCCTGGTCAAAGGCTACCTCCCSGAGCCAGTGACCGTGACTT
GGAACTCGGGCACCCTCACCAGTGGGGTACGCACCTTCCCGTCTGTCCGGCAGTCCTCAG
GCCTCTACTCGCTGAGCAGCATGGTGACCGTGCCCTCGAGCAGCCGGCCCGTCACCTGCA
ACGTGGCCCACCCAGCCACCAACACCAAAGTGGACAAGACTGTTGGTGAGAGCACGGGAG
GT-GGGTCCACGGGACACGAGGCCAGGGCAGGTGTTCCCAGCTCAGGGCAGGTGCTCCTG
CCTGTACTGCACCTGAAGGCCGCTGTGCACTCCGAGGCACACRGCGGGGCTCTTGGCCCC
CTGGCCCAGAGGAGCCTGGCCCTGACCTGAGTCCACCCCAAGAGTAAGCCTCTCCAGGCC
CCAKTAACCCCAGTCTTCTTTCTCTGCARCGCCCTCGACATGCAGCAAGTCTCCATGCCC
ACGTGAGTCCCATTARCCTCACCCTCTAGCCTCAGCCCGGGGAGCCCCATCCCAGGGTGC
CCCCCAGGTGTTGACCCTTCCCCGTCTCTCCCGCTGCAGCCCCTGAACTCCTGGGGGGAC
CGTCTGTCTTCATCTTCCCCCCGAAACCCAAGGACACCCTCATGATCTCACTCACCCCTG
AGGTCACATGTGTGGTGGTGGACGTGAGCCAGGATGACCCCGAGGTGCAGTTCACATGGT
ACATAAACAACGAGCAGGTGCACACTGCCCGGCCGCCACTACGGGAACAGCAGTTCAACA
GCACGATCCGCGTGGTCAGCACCCTCCCCATCGCGCACCAGGACTGGCTGAGGGGCAAGG
AGTTCAAGTGCAAAGTCCACAACAAGGCACTCCCGTCCCCCATCGAGAAAACCATCTCCA
AAGCCAAAGGTGGGAGCCGCAGGGCTGGGAGCAGGGCAGGCAGCTCCCACGGCCCGAG--
-----------GCCTCCACCTGGGAGTGACCCCTGTGCTGTCCGCTGTCCCCACAGGGCA
GGCCCTGGAGCCGAAGGTCTACACCATGGGCCCTCCCCGAGAGGAGCTGAACAGCAGGTT
GGTCAGCCTGACCTGCATGATCAACGGCTTCTACCCTTCCGACATCTCAGTGGAGTGGGA
GAAGAATGGGAAGCCAGAGGACAACTACAAGACCACGCCAGCCGTGCTGGACAGAGACGG
CTCCTACTTCCTCTACAGCAAGCTCTCAGTGCCCACGAGCGAGTGGCAGCGGGGCGAGCA
ATACGCCTGCACCGTGATGCACGAGGCCTTGCACAACCACTACACGCAGAAGTCCGTCTC
CCACTCTCTGGGTAAA
>Leur2
GGCAACCTAAGGCTCCATCAGTCTTCCCACTGGCCCCCTGCTGCGGGGACACACCCAGCT
CCACAGTGACCCTGGGCTGCCTGGTCAAAGGCTACCTCCCSGAGCCAGTGACCGTGACTT
GGAACTCGGGCACCCTCACCAGTGGGGTACGCACCTTCCCGTCTGTCCGGCAGTCCTCAG
GCCTCTACTCGCTGAGCAGCATGGTGACCGTGCCCTCGAGCAGCCGGCCCGTCACCTGCA
ACGTGGCCCACCCAGCCACCAACACCAAAGTGGACAAGACTGTTGGTGAGAGCACGGGAG
GT-GGGTCCACGGGACACGAGGCCAGGGCAGGTGTTCCCAGCTCAGGGCAGGTGCTCCTG
CCTGTACTGCACCTGAAGGCCGCTGTGCACTCCGAGGCACACAGCGGGGCTCTTGGCCCC
CTGGCCCAGAGGAGCCTGGCCCTGACCTGAGTCCACCCCAAGAGTAAGCCTCTCCAGGCC
CCAGTAACCCCAGTCTTCTTTCTCTGCAGCGCCCTCGACATGCAGCAAGTCTCCATGCCC
ACGTGAGTCCCATTAGCCTCACCCTCTAGCCTCAGCCCGGGGAGCCCCATCCCAGGGTGC
CCCCCAGGTGTTGACCCTTCCCCGTCTCTCCCGCTGCAGCCCCTGAACTCCTGGGGGGAC
CGTCTGTCTTCATCTTCCCCCCGAAACCCAAGGACACCCTCATGATCTCACTCACCCCTG
AGGTCACATGTGTGGTGGTGGACGTGAGCCAGGATGACCCCGAGGTGCAGTTCACATGGT
ACATAAACAACGAGCAGGTGCACACTGCCCGGCCGCCACTACGGGAACAGCAGTTCAACA
GCACGATCCGCGTGGTCAGCACCCTCCCCATCGCGCACCAGGACTGGCTGAGGGGCAAGG
AGTTCAAGTGCAAAGTCCACAACAAGGCACTCCCGTCCCCCATCGAGAAAACCATCTCCA
AAGCCAAAGGTGGGAGCCGCAGGGCTGGGAGCAGGGCAGGCAGCTCCCACGGCCCGAG--
-----------GCCTCCACCTGGGAGTGACCCCTGTGCTGTCCGCTGTCCCCACAGGGCA
GGCCCTGGAGCCGAAGGTCTACACCATGGGCCCTCCCCGAGAGGAGCTGAACAGCAGGTT
GGTCAGCCTGACCTGCATGATCAACGGCTTCTACCCTTCCGACATCTCAGTGGAGTGGGA
GAAGAATGGGAAGCCAGAGGACAACTACAAGACCACGCCAGCCGTGCTGGACAGAGACGG
CTCCTACTTCCTCTACAGCAAGCTCTCAGTGCCCACGAGCGAGTGGCAGCGGGGCGAGCA
ATACGCCTGCACCGTGATGCACGAGGCCTTGCACAACCACTACACGCAGAAGTCCGTCTC
CCACTCTCTGGGTAAA
>Leur3
GGCAACGTAAGGCTCCATCAGTCTTCCCACTGGCCCCCTGCTGCGGGGACACACCCAGCT
CCACAGTGACCCTGGGCTGCCTGGTCAAAGGCTACCTCCCCGAGCCAGTGACCGTGACTT
GGAACTCGGGCACCCTCACCAGTGGGGTACGCACCTTCCCGTCTGTCCGGCAGTCCTCAG
GCCTCTACTCGCTGAGCAGCATGGTGACCGTGCCCTCGAGCAGCCGGCCCGTCACCTGCA
ACGTGGCCCACCCAGCCACCAACACCAAAGTGGACAAGACTGTTGGTGAGAGCACGGGAG
GT-GGGTCCACGGGACACGAGGCCAGGGCAGGTGTTCCCAGCTCAGGGCAGGTGCTCCTG
CCTGTACTGCACCTGAAGGCCGCTGTGCACTCCGAGGCACACAGCGGGGCTCTTGGCCCC
CTGGCCCAGAGGAGCCTGGCCCTGACCTGAGTCCACCCCAAGAGTAAGCCTCTCCAGGCC
CCAGTAACCCCAGTCTTCTTTCTCTGCAGCGCCCTCGACATGCAGCAAGTCTCCATGCCC
ACGTGAGTCCCATTAGCCTCACCCTCTAGCCTCAGCCCGGGGAGCCCCATCCCAGGGTGC
CCCCCAGGTGTTGACCCTTCCCCGTCTCTCCCGCTGCAGCCCCTGAACTCCTGGGGGGAC
CGTCTGTCTTCATCTTCCCCCCGAAACCCAAGGACACCCTCATGATCTCACTCACCCCTG
AGGTCACATGTGTGGTGGTGGACGTGAGCCAGGATGACCCCGAGGTGCAGTTCACATGGT
ACATAAACAACGAGCAGGTGCACACTGCCCGGCCGCCACTACGGGAACAGCAGTTCAACA
GCACGATCCGCGTGGTCAGCACCCTCCCCATCGCGCACCAGGACTGGCTGAGGGGCAAGG
AGTTCAAGTGCAAAGTCCACAACAAGGCACTCCCGTCCCCCATCGAGAAAACCATCTCCA
AAGCCAAAGGTGGGAGCCGCAGGGCTGGGAGCAGGGCAGGCAGCTCCCACGGCCCGAG--
-----------GCCTCCACCTGGGAGTGACCCCTGTGCTGTCCGCTGTCCCCACAGGGCA
GGCCCTGGAGCCGAAGGTCTACACCATGGGCCCTCCCCGAGAGGAGCTGAACAGCAGGTT
GGTCAGCCTGACCTGCATGATCAACGGCTTCTACCCTTCCGACATCTCAGTGGAGTGGGA
GAAGAATGGGAAGCCAGAGGACAACTACAAGACCACGCCAGCCGTGCTGGACAGAGACGG
CTCCTACTTCCTCTACAGCAAGCTCTCAGTGCCCACGAGCGAGTGGCAGCGGGGCGAGCA
ATACGCCTGCACCGTGATGCACGAGGCCTTGCACAACCACTACACGCAGAAGTCCGTCTC
CCACTCTCTGGGTAAA
>Leur4
GGCAACCTAAGGCTCCATCAGTCTTCCCACTGGCCCCCTGCTGCGGGGACACACCCAGCT
CCACAGTGACCCTGGGCTGCCTGGTCAAAGGCTACCTCCCCGAGCCAGTGACCGTGACTT
GGAACTCGGGCACCCTCACCAGTGGGGTACGCACCTTCCCGTCTGTCCGGCAGTCCTCAG
GCCTCTACTCGCTGAGCAGCATGGTGACCGTGCCCTCGAGCAGCCGGCCCGTCACCTGCA
ACGTGGCCCACCCAGCCACCAACACCAAAGTGGACAAGACTGTTGGTGAGAGCACGGGAG
GT-GGGTCCACGGGACACGAGGCCAGGGCAGGTGTTCCCAGCTCAGGGCAGGTGCTCCTG
CCTGTACTGCACCTGAAGGCCGCTGTGCACTCCGAGGCACACAGCGGGGCTCTTGGCCCC
CTGGCCCAGAGGAGCCTGGCCCTGACCTGAGTCCACCCCAAGAGTAAGCCTCTCCAGGCC
CCAGTAACCCCAGTCTTCTTTCTCTGCAGCGCCCTCGACATGCAGCAAGTCTCCATGCCC
ACGTGAGTCCCATTAGCCTCACCCTCTAGCCTCAGCCCGGGGAGCCCCATCCCAGGGTGC
CCCCCAGGTGTTGACCCTTCCCCGTCTCTCCCGCTGCAGCCCCTGAACTCCTGGGGGGAC
CGTCTGTCTTCATCTTCCCCCCGAAACCCAAGGACACCCTCATGATCTCACTCACCCCTG
AGGTCACATGTGTGGTGGTGGACGTGAGCCAGGATGACCCCGAGGTGCAGTTCACATGGT
ACATAAACAACGAGCAGGTGCACACTGCCCGGCCGCCACTACGGGAACAGCAGTTCAACA
GCACGATCCGCGTGGTCAGCACCCTCCCCATCGCGCACCAGGACTGGCTGAGGGGCAAGG
AGTTCAAGTGCAAAGTCCACAACAAGGCACTCCCGTCCCCCATCGAGAAAACCATCTCCA
AAGCCAAAGGTGGGAGCCGCAGGGCTGGGAGCAGGGCAGGCAGCTCCCACGGCCCGAG--
-----------GCCTCCACCTGGGAGTGACCCCTGTGCTGTCCGCTGTCCCCACAGGGCA
GGCCCTGGAGCCGAAGGTCTACACCATGGGCCCTCCCCGAGAGGAGCTGAACAGCAGGTT
GGTCAGCCTGACCTGCATGATCAACGGCTTCTACCCTTCCGACATCTCAGTGGAGTGGGA
GAAGAATGGGAAGCCAGAGGACAACTACAAGACCACGCCAGCCGTGCTGGACAGAGACGG
CTCCTACTTCCTCTACAGCAAGCTCTCAGTGCCCACGAGCGAGTGGCAGCGGGGCGAGCA
ATACGCCTGCACCGTGATGCACGAGGCCTTGCACAACCACTACACGCAGAAGTCCGTCTC
CCACTCTCTGGGTAAA
>Leur5
GGCAACCTAAGGCTCCATCAGTCTTCCCACTGGCCCCCTGCTGCGGGGACACACCCAGCT
CCACAGTGACCCTGGGCTGCCTGGTCAAAGGCTACCTCCCCGAGCCAGTGACCGTGACTT
GGAACTCGGGCACCCTCACCAGTGGGGTACGCACCTTCCCGTCTGTCCGGCAGTCCTCAG
GCCTCTACTCGCTGAGCAGCATGGTGACCGTGCCCTCGAGCAGCCGGCCCGTCACCTGCA
ACGTGGCCCACCCAGCCACCAACACCAAAGTGGACAAGACTGTTGGTGAGAGCACGGGAG
GT-GGGTCCACGGGACACGAGGCCAGGGCAGGTGTTCCCAGCTCAGGGCAGGTGCTCCTG
CCTGTACTGCACCTGAAGGCCGCTGTGCACTCCGAGGCACACAGCGGGGCTCTTGGCCCC
CTGGCCCAGAGGAGCCTGGCCCTGACCTGAGTCCACCCCAAGAGTAAGCCTCTCCAGGCC
CCAGTAACCCCAGTCTTCTTTCTCTGCAGCGCCCTCGACATGCAGCAAGTCTCCATGCCC
ACGTGAGTCCCATTAGCCTCACCCTCTAGCCTCAGCCCGGGGAGCCCCATCCCAGGGTGC
CCCCCAGGTGTTGACCCTTCCCCGTCTCTCCCGCTGCAGCCCCTGAACTCCTGGGGGGAC
CGTCTGTCTTCATCTTCCCCCCGAAACCCAAGGACACCCTCATGATCTCACTCACCCCTG
AGGTCACATGTGTGGTGGTGGACGTGAGCCAGGATGACCCCGAGGTGCAGTTCACATGGT
ACATAAACAACGAGCAGGTGCACACTGCCCGGCCGCCACTACGGGAACAGCAGTTCAACA
GCACGATCCGCGTGGTCAGCACCCTCCCCATCGCGCACCAGGACTGGCTGAGGGGCAAGG
AGTTCAAGTGCAAAGTCCACAACAAGGCACTCCCGTCCCCCATCGAGAAAACCATCTCCA
AAGCCAAAGGTGGGAGCCGCAGGGCTGGGAGCAGGGCAGGCAGCTCCCACGGCCCGAG--
-----------GCCTCCACCTGGGAGTGACCCCTGTGCTGTCCGCTGTCCCCACAGGGCA
GGCCCTGGAGCCGAAGGTCTACACCATGGGCCCTCCCCGAGAGGAGCTGAACAGCAGGTT
GGTCAGCCTGACCTGCATGATCAACGGCTTCTACCCTTCCGACATCTCAGTGGAGTGGGA
GAAGAATGGGAAGCCAGAGGACAACTACAAGACCACGCCAGCCGTGCTGGACAGAGACGG
CTCCTACTTCCTCTACAGCAAGCTCTCAGTGCCCACGAGCGAGTGGCAGCGGGGCGAGCA
ATACGCCTGCACCGTGATGCACGAGGCCTTGCACAACCACTACACGCAGAAGTCCGTCTC
CCACTCTCTGGGTAAA
>Leur6
GGCAACCTAAGGCTCCATCAGTCTTCCCACTGGCCCCCTGCTGCGGGGACACACCCAGCT
CCACAGTGACCCTGGGCTGCCTGGTCAAAGGCTACCTCCCCGAGCCAGTGACCGTGACTT
GGAACTCGGGCACCCTCACCAGTGGGGTACGCACCTTCCCGTCTGTCCGGCAGTCCTCAG
GCCTCTACTCGCTGAGCAGCATGGTGACCGTGCCCTCGAGCAGCCGGCCCGTCACCTGCA
ACGTGGCCCACCCAGCCACCAACACCAAAGTGGACAAGACTGTTGGTGAGAGCACGGGAG
GT-GGGTCCACGGGACACGAGGCCAGGGCAGGTGTTCCCAGCTCAGGGCAGGTGCTCCTG
CCTGTACTGCACCTGAAGGCCGCTGTGCACTCCGAGGCACACAGCGGGGCTCTTGGCCCC
CTGGCCCAGAGGAGCCTGGCCCTGACCTGAGTCCACCCCAAGAGTAAGCCTCTCCAGGCC
CCAGTAACCCCAGTCTTCTTTCTCTGCAGCGCCCTCGACATGCAGCAAGTCTCCATGCCC
ACGTGAGTCCCATTAGCCTCACCCTCTAGCCTCAGCCCGGGGAGCCCCATCCCAGGGTGC
CCCCCAGGTGTTGACCCTTCCCCGTCTCTCCCGCTGCAGCCCCTGAACTCCTGGGGGGAC
CGTCTGTCTTCATCTTCCCCCCGAAACCCAAGGACACCCTCATGATCTCACTCACCCCTG
AGGTCACATGTGTGGTGGTGGACGTGAGCCAGGATGACCCCGAGGTGCAGTTCACATGGT
ACATAAACAACGAGCAGGTGCACACTGCCCGGCCGCCACTACGGGAACAGCAGTTCAACA
GCACGATCCGCGTGGTCAGCACCCTCCCCATCGCGCACCAGGACTGGCTGAGGGGCAAGG
AGTTCAAGTGCAAAGTCCACAACAAGGCACTCCCGTCCCCCATCGAGAAAACCATCTCCA
AAGCCAAAGGTGGGAGCCGCAGGGCTGGGAGCAGGGCAGGCAGCTCCCACGGCCCGAG--
-----------GCCTCCACCTGGGAGTGACCCCTGTGCTGTCCGCTGTCCCCACAGGGCA
GGCCCTGGAGCCGAAGGTCTACACCATGGGCCCTCCCCGAGAGGAGCTGAACAGCAGGTT
GGTCAGCCTGACCTGCATGATCAACGGCTTCTACCCTTCCGACATCTCAGTGGAGTGGGA
GAAGAATGGGAAGCCAGAGGACAACTACAAGACCACGCCAGCCGTGCTGGACAGAGACGG
CTCCTACTTCCTCTACAGCAAGCTCTCAGTGCCCACGAGCGAGTGGCAGCGGGGCGAGCA
ATACGCCTGCACCGTGATGCACGAGGCCTTGCACAACCACTACACGCAGAAGTCCGTCTC
CCACTCTCTGGGTAAA
>Leur7
GGCAACCTAAGGCTCCATCAGTCTTCCCACTGGCCCCCTGCTGCGGGGACACACCCAGCT
CCACAGTGACCCTGGGCTGCCTGGTCAAAGGCTACCTCCCGGAGCCAGTGACCGTGACTT
GGAACTCGGGCACCCTCACCAGTGGGGTACGCACCTTCCCGTCTGTCCGGCAGTCCTCAG
GCCTCTACTCGCTGAGCAGCATGGTGACCGTGCCCTCGAGCAGCCGGCCCGTCACCTGCA
ACGTGGCCCACCCAGCCACCAACACCAAAGTGGACAAGACTGTTGGTGAGAGCACGGGAG
GT-GGGTCCACGGGACACGAGGCCAGGGCAGGTGTTCCCAGCTCAGGGCAGGTGCTCCTG
CCTGTACTGCACCTGAAGGCCGCTGTGCACTCCGAGGCACACAGCGGGGCTCTTGGCCCC
CTGGCCCAGAGGAGCCTGGCCCTGACCTGAGTCCACCCCAAGAGTAAGCCTCTCCAGGCC
CCAGTAACCCCAGTCTTCTTTCTCTGCAGCGCCCTCGACATGCAGCAAGTCTCCATGCCC
ACGTGAGTCCCATTAGCCTCACCCTCTAGCCTCAGCCCGGGGAGCCCCATCCCAGGGTGC
CCCCCAGGTGTTGACCCTTCCCCGTCTCTCCCGCTGCAGCCCCTGAACTCCTGGGGGGAC
CGTCTGTCTTCATCTTCCCCCCGAAACCCAAGGACACCCTCATGATCTCACTCACCCCTG
AGGTCACATGTGTGGTGGTGGACGTGAGCCAGGATGACCCCGAGGTGCAGTTCACATGGT
ACATAAACAACGAGCAGGTGCACACTGCCCGGCCGCCACTACGGGAACAGCAGTTCAACA
GCACGATCCGCGTGGTCAGCACCCTCCCCATCGCGCACCAGGACTGGCTGAGGGGCAAGG
AGTTCAAGTGCAAAGTCCACAACAAGGCACTCCCGTCCCCCATCGAGAAAACCATCTCCA
AAGCCAAAGGTGGGAGCCGCAGGGCTGGGAGCAGGGCAGGCAGCTCCCACGGCCCGAG--
-----------GCCTCCACCTGGGAGTGACCCCTGTGCTGTCCGCTGTCCCCACAGGGCA
GGCCCTGGAGCCGAAGGTCTACACCATGGGCCCTCCCCGAGAGGAGCTGAACAGCAGGTT
GGTCAGCCTGACCTGCATGATCAACGGCTTCTACCCTTCCGACATCTCAGTGGAGTGGGA
GAAGAATGGGAAGCCAGAGGACAACTACAAGACCACGCCAGCCGTGCTGGACAGAGACGG
CTCCTACTTCCTCTACAGCAAGCTCTCAGTGCCCACGAGCGAGTGGCAGCGGGGCGAGCA
ATACGCCTGCACCGTGATGCACGAGGCCTTGCACAACCACTACACGCAGAAGTCCGTCTC
CCACTCTCTGGGTAAA
>Leur8
GGCAACCTAAGGCTCCATCAGTCTTCCCACTGGCCCCCTGCTGCGGGGACACACCCAGCT
CCACAGTGACCCTGGGCTGCCTGGTCAAAGGCTACCTCCCGGAGCCAGTGACCGTGACTT
GGAACTCGGGCACCCTCACCAGTGGGGTACGCACCTTCCCGTCTGTCCGGCAGTCCTCAG
GCCTCTACTCGCTGAGCAGCATGGTGACCGTGCCCTCGAGCAGCCGGCCCGTCACCTGCA
ACGTGGCCCACCCAGCCACCAACACCAAAGTGGACAAGACTGTTGGTGAGAGCACGGGAG
GT-GGGTCCACGGGACACGAGGCCAGGGCAGGTGTTCCCAGCTCAGGGCAGGTGCTCCTG
CCTGTACTGCACCTGAAGGCCGCTGTGCACTCCGAGGCACACAGCGGGGCTCTTGGCCCC
CTGGCCCAGAGGAGCCTGGCCCTGACCTGAGTCCACCCCAAGAGTAAGCCTCTCCAGGCC
CCAGTAACCCCAGTCTTCTTTCTCTGCAGCGCCCTCGACATGCAGCAAGTCTCCATGCCC
ACGTGAGTCCCATTAGCCTCACCCTCTAGCCTCAGCCCGGGGAGCCCCATCCCAGGGTGC
CCCCCAGGTGTTGACCCTTCCCCGTCTCTCCCGCTGCAGCCCCTGAACTCCTGGGGGGAC
CGTCTGTCTTCATCTTCCCCCCGAAACCCAAGGACACCCTCATGATCTCACTCACCCcTG
AGGTCACATGTGTGGTGGTGGACGTGAGCCAGGATGACCCCGAGGTGCAGTTCACATGGT
ACATAAACAACGAGCAGGTGCACACTGCCCGGCCGCCACTACGGGAACAGCAGTTCAACA
GCACGATCCGCGTGGTCAGCACCCTCCCCATCGCGCACCAGGACTGGCTGAGGGGCAAGG
AGTTCAAGTGCAAAGTCCACAACAAGGCACTCCCGTCCCCCATCGAGAAAACCATCTCCA
AAGCCAAAGGTGGGAGCCGCAGGGCTGGGAGCAGGGCAGGCAGCTCCCACGGCCCGAG--
-----------GCCTCCACCTGGGAGTGACCCCTGTGCTGTCCGCTGTCCCCACAGGGCA
GGCCCTGGAGCCGAAGGTCTACACCATGGGCCCTCCCCGAGAGGAGCTGAACAGCAGGTT
GGTCAGCCTGACCTGCATGATCAACGGCTTCTACCCTTCCGACATCTCAGTGGAGTGGGA
GAAGAATGGGAAGCCAGAGGACAACTACAAGACCACGCCAGCCGTGCTGGACAGAGACGG
CTCCTACTTCCTCTACAGCAAGCTCTCAGTGCCCACGAGCGAGTGGCAGCGGGGCGAGCA
ATACGCCTGCACCGTGATGCACGAGGCCTTGCACAACCACTACACGCAGAAGTCCGTCTC
CCACTCTCTGGGTAAA
>Lgra1
GGCAACCTAAGGCTCCATCAGTCTTCCCACTGGCCCCCTGCTGCGGGGACACACCCAGCT
CCACGGTGACCCTGGGCTGCCTGGTCAAAGGCTACCTCCCGGAGCCAGTGACCGTGACTT
GGAACTCGGGCACCCTCACCAGTGGGGTACGCACCTTCCCGTCTGTCCGGCAGTCCTCAG
GCCTCTACTCGCTGAGCAGCATGGTGACCGTGCCCTCGAGCAGCCGGCCCGTCACCTGCA
ACGTGGCCCACCCAGCCACCAACACCAAAGTGGACAAGACTGTTGGTGAGAGCACGGGAG
GT-GGGTCCACGGGACACGAGGCCAGGGCAGGTGTTCCCAGCTCAGGGCAGGTGCTCCTG
CCTGTACTGCACCTGAAGGCCACTGTGCACTCCGAGGCACACAGCGGGGCTCTTGGCCCC
CTGGTCCAGAGGAGCCTGGCCCTGACCTGAGTCCACCCCAAGAGTAAGCCTCTCCAGGCC
CCAGTAACCCCAGTCTTCTTTCTCTGCAGCGCCCTCGACATGCAGCAAGTCTCCATGCCC
ACGTGAGTCCCATTAGCCTCACCCTCTAGCCTCAGCCCGGGGAGCCCCATCCCAGGGTGC
CCCCCAGGTGTTGACCCTTCCCCGTCTCTCCCGCTGCAGCCCCTGAACTCCTGGGCGGAC
CGTCTGTCTTCATCTTCCCCCCGAAACCCAAGGACACCCTCATGATCTCACTCACCCCTG
AGGTCACATGTGTGGTGGTGGACGTGAGCCAGGATGACCCCGAGGTGCAGTTCACATGGT
ACATAAACAACGAGCAGGTGCACACTGCCCGGCCGCCACTACGGGAACAGCAGTTCAACA
GCACGATCCGCGTGGTCAGCACCCTCCCCATCAAGCACCAGGACTGGCTGAGGGGCAAGG
AGTTCAAGTGCAAAGTCCACAACAAGGCACTCCCGTCCCCCATCGAGAAAACCATCTCCA
AAGCCAAAGGTGGGAGCCGCAGGGCTGGGAGCAGGGCAGGCAGCTCCCACGGCCCGAG--
-----------GCCTCCACCTGGGAGTGACCCCTGTGCTGTCCGCTGTCCCCACAGGGCA
GGCCCTGGAGCCGAAGGTCTACACCATGGGCCCTCCCCGAGAGGAGCTGAACAGCAGGTC
GGTCAGCCTGACCTGCATGATCAACGGCTTCTACCCTTCCGACATCTCAGTGGAGTGGGA
GAAGAATGGGAAGCCAGAGGACAACTACAAGACCACGCCAGCCGTGCTGGACAGCGACGG
CTCCTACTTCCTCTACAGCAAGCTCTCAGTGCCCACGAGCGAGTGGCAGCAGGGCAAGCA
ATACGCCTGCACCGTGATGCACGAGGCCTTGCACAACCACTACACGCAGAAGTCCGTCTC
CCACTSTCTGGGTAAA
>Lgra2
GGCAACCTAAGGCTCCATCAGTCTTCCCACTGGCCCCCTGCTGCGGGGACACACCCAGCT
CCACGGTGACCCTGGGCTGCCTGGTCAAAGGCTACCTCCCGGAGCCAGTGACCGTGACTT
GGAACTCGGGCACCCTCACCAGTGGGGTACGCACCTTCCCGTCTGTCCGGCAGTCCTCAG
GCCTCTACTCGCTGAGCAGCATGGTGACCGTGCCCTCGAGCAGCCGGCCCGTCACCTGCA
ACGTGGCCCACCCAGCCACCAACACCAAAGTGGACAAGACTGTTGGTGAGAGCACGGGAG
GT-GGGTCCACGGGACACGAGGCCAGGGCAGGTGTTCCCAGCTCAGGGCAGGTGCTCCTG
CCTGTACTGCACCTGAAGGCCACTGTGCACTCCGAGGCACACAGCGGGGCTCTTGGCCCC
CTGGTCCAGAGGAGCCTGGCCCTGACCTGAGTCCACCCCAAGAGTAAGCCTCTCCAGGCC
CCAGTAACCCCAGTCTTCTTTCTCTGCAGCGCCCTCGACATGCAGCAAGTCTCCATGCCC
ACGTGAGTCCCATTAGCCTCACCCTCTAGCCTCAGCCCGGGGAGCCCCATCCCAGGGTGC
CCCCCAGGTGTTGACCCTTCCCCGTCTCTCCCGCTGCAGCCCCTGAACTCCTGGGCGGAC
CGTCTGTCTTCATCTTCCCCCCGAAACCCAAGGACACCCTCATGATCTCACTCACCCCTG
AGGTCACATGTGTGGTGGTGGACGTGAGCCAGGATGACCCCGAGGTGCAGTTCACATGGT
ACATAAACAACGAGCAGGTGCACACTGCCCGGCCGCCACTACGGGAACAGCAGTTCAACA
GCACGATCCGCGTGGTCAGCACCCTCCCCATCAAGCACCAGGACTGGCTGAGGGGCAAGG
AGTTCAAGTGCAAAGTCCACAACAAGGCACTCCCGTCCCCCATCGAGAAAACCATCTCCA
AAGCCAAAGGTGGGAGCCGCAGGGCTGGGAGCAGGGCAGGCAGCTCCCACGGCCCGAG--
-----------GCCTCCACCTGGGAGTGACCCCTGTGCTGTCCGCTGTCCCCACAGGGCA
GGCCCTGGAGCCGAAGGTCTACACCATGGGCCCTCCCCGAGAGGAGCTGAACAGCAGGTC
GGTCAGCCTGACCTGCATGATCAACGGCTTCTACCCTTCCGAMATCTCAGTGGAGTGGGA
GAAGAATGGGAAGCCAGAGGACAACTACAAGACCACGCCAGCCGTGCTGGACAGCGACGG
CTCCTACTTCCTCTACAGCAAGCTCTCAGTGCCCACGAGCGAGTGGCAGCAGGGCAAGCA
ATACGCCTGCACCGTGATGCACGAGGCCTTGCACAACCACTACACGCAGAAGTCCGTCTC
CCACTCTCTGGGTAAA
>Lgra3
GGCAACCTAAGGCTCCATCAGTCTTCCCACTGGCCCCCTGCTGCGGGGACACACCCAGCT
CCACGGTGACCCTGGGCTGCCTGGTCAAAGGCTACCTCCCGGAGCCAGTGACCGTGACTT
GGAACTCGGGCACCCTCACCAGTGGGGTACGCACCTTCCCGTCTGTCCGGCAGTCCTCAG
GCCTCTACTCGCTGAGCAGCATGGTGACCGTGCCCTCGAGCAGCCGGCCCGTCACCTGCA
ACGTGGCCCACCCAGCCACCAACACCAAAGTGGACAAGACTGTTGGTGAGAGCACGGGAG
GT-GGGTCCACGGGACACGAGGCCAGGGCAGGTGTTCCCAGCTCAGGGCAGGTGCTCCTG
CCTGTACTGCACCTGAAGGCCACTGTGCACTCCGAGGCACACAGCGGGGCTCTTGGCCCC
CTGGTCCAGAGGAGCCTGGCCCTGACCTGAGTCCACCCCAAGAGTAAGCCTCTCCAGGCC
CCAGTAACCCCAGTCTTCTTTCTCTGCAGCGCCCTCGACATGCAGCAAGTCTCCATGCCC
ACGTGAGTCCCATTAGCCTCACCCTCTAGCCTCAGCCCGGGGAGCCCCATCCCAGGGTGC
CCCCCAGGTGTTGACCCTTCCCCGTCTCTCCCGCTGCAGCCCCTGAACTCCTGGGCGGAC
CGTCTGTCTTCATCTTCCCCCCGAAACCCAAGGACACCCTCATGATCTCACTCACCCCTG
AGGTCACATGTGTGGTGGTGGACGTGAGCCAGGATGACCCCGAGGTGCAGTTCACATGGT
ACATAAACAACGAGCAGGTGCACACTGCCCGGCCGCCACTACGGGAACAGCAGTTCAACA
GCACGATCCGCGTGGTCAGCACCCTCCCCATCAAGCACCAGGACTGGCTGAGGGGCAAGG
AGTTCAAGTGCAAAGTCCACAACAAGGCACTCCCGTCCCCCATCGAGAAAACCATCTCCA
AAGCCAAAGGTGGGAGCCGCAGGGCTGGGAGCAGGGCAGGCAGCTCCCACGGCCCGAG--
-----------GCCTCCACCTGGGAGTGACCCCTGTGCTGTCCGCTGTCCCCACAGGGCA
GGCCCTGGAGCCGAAGGTCTACACCATGGGCCCTCCCCGAGAGGAGCTGAACAGCAGGTC
GGTCAGCCTGACCTGCATGATCAACGGCTTCTACCCTTCCGACATCTCAGTGGAGTGGGA
GAAGAATGGGAAGCCAGAGGACAACTACAAGACCACGCCAGCCGTGCTGGACAGCGACGG
CTCCTACTTCCTCTACAGCAAGCTCTCAGTGCCCACGAGCGAGTGGCAGCAGGGCAAGCA
ATACGCCTGCACCGTGATGCACGAGGCCTTGCACAACCACTACACGCAGAAGTCCGTCTC
CCACTCTCTGGGTAAA
>Lgra4
GGCAACCTAAGGCTCCATCAGTCTTCCCACTGGCCCCCTGCTGCGGGGACACACCCAGCT
CCACGGTGACCCTGGGCTGCCTGGTCAAAGGCTACCTCCCGGAGCCAGTGACCGTGACTT
GGAACTCGGGCACCCTCACCAGTGGGGTACGCACCTTCCCGTCTGTCCGGCAGTCCTCAG
GCCTCTACTCGCTGAGCAGCATGGTGACCGTGCCCTCGAGCAGCCGGCCCGTCACCTGCA
ACGTGGCCCACCCAGCCACCAACACCAAAGTGGACAAGACTGTTGGTGAGAGCACGGGAG
GT-GGGTCCACGGGACACGAGGCCAGGGCAGGTGTTCCCAGCTCAGGGCAGGTGCTCCTG
CCTGTACTGCACCTGAAGGCCAcTGTGCACTCCGAGGCACAYAGCGGGGCTCTTGGCCCC
CTGGTCCAGAGGAGCCTGGCCCTGACCTGAGTCCACCCCAAGAGTAAGCCTCTCCAGGCC
CCAGTAACCCCAGTCTTCTTTCTCTGCAGCGCCCTCGACATGCAGCAAGTCTCCATGCCC
ACGTGAGTCCCATTAGCCTCACCCTCTAGCCTCAGCCCGGGGAGCCCCATCCCAGGGTGC
CCCCCAGGTGTTGACCCTTCCCCGTCTCTCCCGCTGCAGCCCCTGAACTCCTGGGCGGAC
CGTCTGTCTTCATCTTCCCCCCGAAACCCAAGGACACCCTCATGATCTCACTCACCCCTG
AGGTCACATGTGTGGTGGTGGACGTGAGCCAGGATGACCCCGAGGTGCAGTTCACATGGT
ACATAAACAACGAGCAGGTGCACACTGCCCGGCCGCCACTACGGGAACAGCAGTTCAACA
GCACGATCCGCGTGGTCAGCACCCTCCCCATCAAGCACCAGGACTGGCTGAGGGGCAAGG
AGTTCAAGTGCAAAGTCCACAACAAGGCACTCCCGTCCCCCATCGAGAAAACCATCTCCA
AAGCCAAAGGTGGGAGCCGCAGGGCTGGGAGCAGGGCAGGCAGCTCCCACGGCCCGAG--
-----------GCCTCCACCTGGGAGTGACCCCTGTGCTGTCCGCTGTCCCCACAGGGCA
GGCCCTGGAGCCGAAGGTCTACACCATGGGCCCTCCCCGAGAGGAGCTGAACAGCAGGTC
GGTCAGCCTGACCTGCATGATCAACGGCTTCTACCCTTCCGACATCTCAGTGGAGTGGGA
GAAGAATGGGAAGCCAGAGGACAACTACAAGACCACGCCAGCCGTGCTGGACAGCGACGG
CTCCTACTTCCTCTACAGCAAGCTCTCAGTGCCCACGAGCGAGTGGCAGCAGGGCAAGCA
ATACGCCTGCACCGTGATGCACGAGGCCTTGCACAACCACTACACGCAGAAGTCCGTCTC
CCACTCTCTGGGTAAA
>Lgra5
GGCAACCTAAGGCTCCATCAGTCTTCCCACTGGCCCCCTGCTGCGGGGACACACCCAGCT
CCACGGTGACCCTGGGCTGCCTGGTCAAAGGCTACCTCCCGGAGCCAGTGACCGTGACTT
GGAACTCGGGCACCCTCACCAGTGGGGTACGCACCTTCCCGTCTGTCCGGCAGTCCTCAG
GCCTCTACTCGCTGAGCAGCATGGTGACCGTGCCCTCGAGCAGCCGGCCCGTCACCTGCA
ACGTGGCCCACCCAGCCACCAACACCAAAGTGGACAAGACTGTTGGTGAGAGCACGGGAG
GT-GGGTCCACGGGACACGAGGCCAGGGCAGGTGTTCCCAGCTCAGGGCAGGTGCTCCTG
CCTGTACTGCACCTGAAGGCCACTGTGCACTCCGAGGCACAYAGCGGGGCTCTTGGCCCC
CTGGTCCAGAGGAGCCTGGCCCTGACCTGAGTCCACCCCAAGAGTAAGCCTCTCCAGGCC
CCAGTAACCCCAGTCTTCTTTCTCTGCAGCGCCCTCGACATGCAGCAAGTCTCCATGCCC
ACGTGAGTCCCATTAGCCTCACCCTCTAGCCTCAGCCCGGGGAGCCCCATCCCAGGGTGC
CCCCCAGGTGTTGACCCTTCCCCGTCTCTCCCGCTGCAGCCCCTGAACTCCTGGGCGGAC
CGTCTGTCTTCATCTTCCCCCCGAAACCCAAGGACACCCTCATGATCTCACTCACCCCTG
AGGTCACATGTGTGGTGGTGGACGTGAGCCAGGATGACCCCGAGGTGCAGTTCACATGGT
ACATAAACAACGAGCAGGTGCACACTGCCCGGCCGCCACTACGGGAACAGCAGTTCAACA
GCACGATCCGCGTGGTCAGCACCCTCCCCATCAAGCACCAGGACTGGCTGAGGGGCAAGG
AGTTCAAGTGCAAAGTCCACAACAAGGCACTCCCGTCCCCCATCGAGAAAACCATCTCCA
AAGCCAAAGGTGGGAGCCGCAGGGCTGGGAGCAGGGCAGGCAGCTCCCACGGCCCGAG--
-----------GCCTCCACCTGGGAGTGACCCCTGTGCTGTCCGCTGTCCCCACAGGGCA
GGCCCTGGAGCCGAAGGTCTACACCATGGGCCCTCCCCGAGAGGAGCTGAACAGCAGGTC
GGTCAGCCTGACCTGCATGATCAACGGCTTCTACCCTTCCGACATCTCAGTGGAGTGGGA
GAAGAATGGGAAGCCAGAGGACAACTACAAGACCACGCCAGCCGTGCTGGACAGCGACGG
CTCCTACTTCCTCTACAGCAAGCTCTCAGTGCCCACGAGCGAGTGGCAGCAGGGCAAGCA
ATACGCCTGCACCGTGATGCACGAGGCCTTGCACAACCACTACACGCAGAAGTCCGTCTC
CCACTCTCTGGGTAAA
>Lgra6
GGCAACCTAAGGCTCCATCAGTCTTCCCACTGGCCCCCTGCTGCGGGGACACACCCAGCT
CCACGGTGACCCTGGGCTGCCTGGTCAAAGGCTACCTCCCGGAGCCAGTGACCGTGACTT
GGAACTCGGGCACCCTCACCAGTGGGGTACGCACCTTCCCGTCTGTCCGGCAGTCCTCAG
GCCTCTACTCGCTGAGCAGCATGGTGACCGTGCCCTCGAGCAGCCGGCCCGTCACCTGCA
ACGTGGCCCACCCAGCCACCAACACCAAAGTGGACAAGACTGTTGGTGAGAGCACGGGAG
GT-GGGTCCACGGGACACGAGGCCAGGGCAGGTGTTCCCAGCTCAGGGCAGGTGCTCCTG
CCTGTACTGCACCTGAAGGCCACTGTGCACTCCGAGGCACACAGCGGGGCTCTTGGCCCC
CTGGTCCAGAGGAGCCTGGCCCTGACCTGAGTCCACCCCAAGAGTAAGCCTCTCCAGGCC
CCAGTAACCCCAGTCTTCTTTCTCTGCAGCGCCCTCGACATGCAGCAAGTCTCCATGCCC
ACGTGAGTCCCATTAGCCTCACCCTCTAGCCTCAGCCCGGGGAGCCCCATCCCAGGGTGC
CCCCCAGGTGTTGACCCTTCCCCGTCTCTCCCGCTGCAGCCCCTGAACTCCTGGGCGGAC
CGTCTGTCTTCATCTTCCCCCCGAAACCCAAGGACACCCTCATGATCTCACTCACCCCTG
AGGTCACATGTGTGGTGGTGGACGTGAGCCAGGATGACCCCGAGGTGCAGTTCACATGGT
ACATAAACAACGAGCAGGTGCACACTGCCCGGCCGCCACTACGGGAACAGCAGTTCAACA
GCACGATCCGCGTGGTCAGCACCCTCCCCATCAAGCACCAGGACTGGCTGAGGGGCAAGG
AGTTCAAGTGCAAAGTCCACAACAAGGCACTCCCGTCCCCCATCGAGAAAACCATCTCCA
AAGCCAAAGGTGGGAGCCGCAGGGCTGGGAGCAGGGCAGGCAGCTCCCACGGCCCGAG--
-----------GCCTCCACCTGGGAGTGACCCCTGTGCTGTCCGCTGTCCCCACAGGGCA
GGCCCTGGAGCCGAAGGTCTACACCATGGGCCCTCCCCGAGAGGAGCTGAACAGCAGGTC
GGTCAGCCTGACCTGCATGATCAACGGCTTCTACCCTTCCGACATCTCAGTGGAGTGGGA
GAAGAATGGGAAGCCAGAGGACAACTACAAGACCACGCCAGCCGTGCTGGACAGCGACGG
CTCCTACTTCCTCTACAGCAAGCTCTCAGTGCCCACGAGCGAGTGGCAGCAGGGCAAGCA
ATACGCCTGCACCGTGATGCACGAGGCCTTGCACAACCACTACACGCAGAAGTCCGTCTC
CCACTCTCTGGGTAAA
>Lgra7
GGCAACCTAAGGCTCCATCAGTCTTCCCACTGGCCCCCTGCTGCGGGGACACACCCAGCT
CCACGGTGACCCTGGGCTGCCTGGTCAAAGGCTACCTCCCGGAGCCAGTGACCGTGACTT
GGAACTCGGGCACCCTCACCAGTGGGGTACGCACCTTCCCGTCTGTCCGGCAGTCCTCAG
GCCTCTACTCGCTGAGCAGCATGGTGACCGTGCCCTCGAGCAGCCGGCCCGTCACCTGCA
ACGTGGCCCACCCAGCCACCAACACCAAAGTGGACAAGACTGTTGGTGAGAGCACGGGAG
GT-GGGTCCACGGGACACGAGGCCAGGGCAGGTGTTCCCAGCTCAGGGCAGGTGCTCCTG
CCTGTACTGCACCTGAAGKCCACTGTGCACTCCGAGGCACACAGCGGGGCTCTTGGCCCC
CTGGTCCAGAGGAGCCTGGCCCTGACCTGAGTCCACCCCAAGAGTAAGCCTCTCCAGGCC
CCAGTAACCCCAGTCTTCTTTCTCTGCAGCGCCCTCGACATGCAGCAAGTCTCCATGCCC
ACGTGAGTCCCATTAGCCTCACCCTCTAGCCTCAGCCCGGGGAGCCCCATCCCAGGGTGC
CCCCCAGGTGTTGACCCTTCCCCGTCTCTCCCGCTGCAGCCCCTGAACTCCTGGGCGGAC
CGTCTGTCTTCATCTTCCCCCCGAAACCCAAGGACACCCTCATGATCTCACTCACCCCTG
AGGTCACATGTGTGGTGGTGGACGTGAGCCAGGATGACCCCGAGGTGCAGTTCACATGGT
ACATAAACAACGAGCAGGTGCACACTGCCCGGCCGCCACTACGGGAACAGCAGTTCAACA
GCACGATCCGCGTGGTCAGCACCCTCCCCATCAAGCACCAGGACTGGCTGAGGGGCAAGG
AGTTCAAGTGCAAAGTCCACAACAAGGCACTCCCGTCCCCCATCGAGAAAACCATCTCCA
AAGCCAAAGGTGGGAGCCGCAGGGCTGGGAGCAGGGCAGGCAGCTCCCACGGCCCGAG--
-----------GCCTCCACCTGGGAGTGACCCCTGTGCTGTCCGCTGTCCCCACAGGGCA
GGCCCTGGAGCCGAAGGTCTACACCATGGGCCCTCCCCGAGAGGAGCTGAACAGCAGGTC
GGTCAGCCTGACCTGCATGATCAACGGCTTCTACCCTTCCGACATCTCAGTGGAGTGGGA
GAAGAATGGGAAGCCAGAGGACAACTACAAGACCACGCCAGCCGTGCTGGACAGCGACGG
CTCCTACTTCCTCTACAGCAAGCTCTCAGTGCCCACGAGCGAGTGGCAGCAGGGCAAGCA
ATACGCCTGCACCGTGATGCACGAGGCCTTGCACAACCACTACACGCAGAAGTCCGTCTC
CCACTCTCTGGGTAAA
>Lsax2
GGCAACCTAAGGCTCCATCAGTCTTCCCACTGGCCCCCTGCTGCGGGGACACACCCAGCT
CCACGGTGACCCTGGGCTGCCTGGTCAAAGGCTACCTCCCGGAGCCAGTGACCGTGACTT
GGAACTCGGGCACCCTCACCAGTGGGGTACGCACCTTCCCGTCCGTCCGGCAGTCCTCAG
GCCTCTACTCGCTGAGCAGCATGGTGACCGTGCCCTCGAGCAGCCAGCCCGTCACCTGCA
ACGTGGCCCACCCAGCCACCAACACCAAAGTGGACAAGACTGTTGGTGAGAGCACGGGAG
GT-GGGTCCACGGGACACGAGGCCAGGGCAGGTGTTCCCAGCTCAGGGCAGGTGCTCCTG
CCTGTACTGCACCTGAAGGCCGCTGTGCACTCCGAGGCACACAGCGGGGCTCTTGGCCCC
CTGGTCCAGAGGAGCCTGGCCCTGACCTGAGTCCACCCCAAGAGTAAGCCTCTCCAGGCC
CCAGTAACACCAGTCTTCTTCCTCAGCAGCGCCCTCGACATGCAGCAAGTCTCCGTGCCC
ACGTGAGTCCCATTAGCCTCACCCTCTAGCCTCAGCCCGGGGAGCCCCATCCCAGGGTGC
CCCCCAGGTGTTGACCCTTCCCYGTCTCTCCCGCTGCAGCCCCTGAACTCCTGGGGGGAC
CGTCTGTCTTCATCTTCCCCCCGAAACCCAAGGACACCCTCATGATCTCACTCACCCCTG
AGGTCACATGTGTGGTGGTGGACGTGAGCCAGGATGACCCCGAGGTGCAGTTCACATGGT
ACATAAACAACGAGCAGGTGCACACTGCCCGGCCGCCACTACGGGAACGGCAGTTCAACA
GCACGATCCGCGTGGTCAGCACCCTCCCCATCATGCACCAGGACTGGCTGAGGGGCAAGG
AGTTCAAGTGCAAAGTCCACAACAAGGCACTCCCGTCCCCCATCGAGAAAACCATCTCCA
AAGCCAAAGGTGGGAGCCGCAGGGCTGGGAGCAGGGCAGGCAGCTCCCACGGCCCGAG--
-----------GCCTCCACCTGGGAGTGACCCCTGTGCTGTCCGCTGTCCCCACAGGGCA
GGCCCTGGAGCCGAAGGTCTACACCATGGGCCCTCCCCGAGAGGAGCTGAACAGCAGGTC
GGTCAGCCTGACCTGCATGATCAACGGCTTCTACCCTTCCGACATCTCAGTGGAGTGGGA
GAAGAATGGGAAGCCAGAGGACAACTACAAGACCACGCCAGCCGTGCTGGACAGCGACGG
CTCCTACTTCCTCTACAGCAAGCTCTCAGTGCCCACGAGCGAATGGCAGCGGGGCAATCA
ATACACCTGCACCGTGATGCACGAGGCCTTGCACAACCACTACACGCAGAAGTCCGTCTC
CCACTCTCTGGGTAAA
>Lsax3
GGCAACCTAAGGCTCCATCAGTCTTCCCACTGGCCCCCTGCTGCGGGGACACACCCAGCT
CCACGGTGACCCTGGGCTGCCTGGTCAAAGGCTACCTCCCGGAGCCAGTGACCGTGACTT
GGAACTCGGGCACCCTCACCAGTGGGGTACGCACCTTCCCGTCCGTCCGGCAGTCCTCAG
GCCTCTACTCGCTGAGCAGCATGGTGACCGTGCCCTCGAGCAGCCAGCCCGTCACCTGCA
ACGTGGCCCACCCAGCCACCAACACCAAAGTGGACAAGACTGTTGGTGAGAGCACGGGAG
GT-GGGTCCACGGGACACGAGGCCAGGGCAGGTGTTCCCAGCTCAGGGCAGGTGCTCCTG
CCTGTACTGCACCTGAAGGCCGCTGTGCACTCCGAGGCACACAGCGGGGCTCTTGGCCCC
CTGGTCCAGAGGAGCCTGGCCCTGACCTGAGTCCACCCCAAGAGTAAGCCTCTCCAGGCC
CCAGTAACCCCAGTCTTCTTTCTCTGCAGCGCCCTCGACATGCAGCAAGTCTCCATGCCC
ACGTGAGTCCCATTAGCCTCACCCTCTAGCCTCAGCCCGGGGAGCCCCATCCCAGGGTGC
CCCCCAGGTGTTGACCCTTCCCCGTCTCTCCCGCTGCAGCCTCTGAACTCCTGGGGGGAC
CGTCTGTCTTCATCTTCCCCCCGAAACCCAAGGACACCCTCATGATCTCACTCACCCCTG
AGGTCACATGTGTGGTGGTGGACGTGAGCCAGGATGACCCCGAGGTGCAGTTCACATGGT
ACATAAACAACGAGCAGGTGCACACTGCCCGGCCGCCACTACGGGAACAGCAGTTCAACA
GCACGATCCGCGTGGTCAGCACCCTCCCCATCATGCACCAGGACTGGCTGAGGGGCAAGG
AGTTCAAGTGCAAAGTCCACAACAAGGCACTCCCGTCCCCCATCGAGAAAACCATCTCCA
AAGCCAAAGGTGGGAGCCGCAGGGCTGGGAGCAGGGCAGGCAGCTCCCCCGGCCCGAG--
-----------GCCTCCACCTGGGAGTGACCCCTGTGCTGTCCGCTGTCCCCACAGGGCA
GGCCCTGGAGCCGAAGGTCTACACCATGGGCCCTCCCCGAGAGGAGCTGAACAGCAGGTC
GGTCAGCCTGACCTGCATGATCAACGGCTTCTACCCTTCCGACATCTCAGTGGAGTGGGA
GAAGAATGGGAAGCCAGAGGACAACTACAAGACCACGCCAGCCGTGCTGGACAGAGACGG
CTCCTACTTCCTCTACAGCAAGCTCTCAGTGCCCACGAGCGAGTGGCAGCGGGGCGAGCA
CTACACCTGCACCGTGATGCACGAGGCCTTGCACAACCACTACACGCAGAAGTCCGTCTC
CCACTCTCTGGGTAAA
>Ltwn1
GGCAACCTAAGGCTCCATCAGTCTTCCCACTGGCCCCCTGCTGCGGGGACACACCCAGCT
CCACGGTGACCCTGGGCTGCCTGGTCAAAGGCTACCTCCCGGAGCCAGTGACCGTGACTT
GGAACTCGGGCACCCTCACCAGTGGGGTACGCACCTTCCCGTCTGTCCGGCAGTCCTCAG
GCCTCTACTCGCTGAGCAGCATGGTGACCGTGCCCTCGAGCAGCCGGCCCGTCACCTGCA
ACGTGGCCCACCCAGCCACCAACACCAAAGTGGACAAGACTGTTGGTGAGAGCACGGGAG
GT-GGGTCCACGGGACACGAGGCCAGGGCAGGTGTTCCCAGCTCAGGGCAGGTGCTCCTG
CCTGTACTGCACCTGAAGGCCACTGTGCACTCCGAGGCACACAGCGGGGCTCTTGGCCCC
CTGGTCCAGAGGAGCCTGGCCCTGACCTGAGTCCACCCCAAGAGTAAGCCTCTCCAGGCC
CCAGTAACCCCAGTCTTCTTTCTCTGCAGCGCCCTCGACATGCAGCAAGTCTCCATGCCC
ACGTGAGTCCCATTAGCCTCACCCTCTAGCCTCAGCCCGGGGAGCCCCATCCCAGGGTGC
CCCCCAGGTGTTGACCCTTCCCCGTCTCTCCCGCTGCAGCCCCTGAACTCCTGGGCGGAC
CGTCTGTCTTCATCTTCCCCCCGAAACCCAAGGACACCCTCATGATCTCACTCACCCCTG
AGGTCACATGTGTGGTGGTGGACGTGAGCCAGGATGACCCCGAGGTGCAGTTCACATGGT
ACATAAACAACGAGCAGGTGCACACTGCCCGGCCGCCACTACGGGAACAGCAGTTCAACA
GCACGATCCGCGTGGTCAGCACCCTCCCCATCAAGCACCAGGACTGGCTGAGGGGCAAGG
AGTTCAAGTGCAAAGTCCACAACAAGGCACTCCCGTCCCCCATCGAGAAAACCATCTCCA
AAGCCAAAGGTGGGAGCCGCAGGGTTGGGAGCAGGGCAGGCAGCTCCCACGGCCCGAG--
-----------GCCTCCACCTGGGAGTGACCCCTGTGCTGTCCGCTGTCCCCACAGGGCA
GGCCCTGGAGCCGAAGGTCTACACCATGGGCCCTCCCCGAGAGGAGCTGAACAGCAGGTC
GGTCAGCCTGACCTGCATGATCAACGGCTTCTACCCTTCCGACATCTCAGTGGAGTGGGA
GAAGAATGGGAAGACAGAGGACAACTACAAGACCACGCCAGCCGTGCTGGACAGCGACGG
CTCCTACTTCCTCTACAGCAAGCTCTCAGTGCCCACGAGCGAGTGGCAGCAGGGCAAGCA
ATACGCCTGCACCGTGATGCACGAGGCCTTGCACAACCACTACACGCAGAAGTCCATCTC
CCACTCTCTGGGTAAA
>Ltwn2
GGAAACCTAAGGCTCCATCAGTCTTCCCACTGGCCCCCTGCTGCGGGGACACACCCAGCT
CCACGGTGACCTTGGGCTGCCTGGTCAAAGGCTACCTCCCGGAGCCAGTGACCGTGACTT
GGAACTCGGGCACCCTCACCAGTGGGGTACGCACCTTCCCGTCTGTCCGGCAGTCCTCAG
GCCTCTACTCGCTGAGCAGCATGGTGACCGTGCCCTCGAGCAGCCGGCCCGTCACCTGCA
ACGTGGCCCACCCAGCCACCAACACCAAAGTGGACAAGACTGTTGGTGAGAGCACGGGAG
GT-GGGTCCACGGGACACGAGGCCAGGGCAGGTGTTCCCAGCTCAGGGCAGGTGCTCCTG
CCTGTACTGCACCTGAAGGCCACTGTGCACTCCGAGGCACACAGCGGGGCTCTTGGCCCC
CTGGTCCAGAGGAGCCTGGCCCTGACCTGAGTCCACCCCAAGAGTAAGCCTCTCCAGGCC
CCAGTAACCCCAGTCTTCTTTCTCTGCAGCGCCCTCGACATGCAGCAAGTCTCCATGCCC
ACGTGAGTCCCATTAGCCTCACCCTCTAGCCTCAGCCCAGGGAGCCCCATCCCAGGGTGC
CCCCCAGGTGTTGACCCTTCCCCgTCTCTCCCGCTGCAGCCCCTGAACTCCTGGGCGGAC
CGTCTGTCTTCATCTTCCCCCCGAAACCCAAGGACACCCTCATGATCTCACTCACCCCTG
AGGTCACATGTGTGGTGGTGGACGTGAGCCAGGATGACCCCGAGGTGCAGTTCACATGGT
ACATAAACAACGAGCAGGTGCACACTGCCCGGCCGCCACTACGGGAACAGCAGTTCAACA
GCACGATCCGCGTGGTCAGCACCCTCCCCATCAAGCACCAGGACTGGCTGAGGGGCAAGG
AGTTCAAGTGCAAAGTCCACAACAAGGCACTCCCGTCCCCCATCGAGAAAACCATCTCCA
AAGCCAAAGGTGGGAGCCGCAGGGCTGGGAGCAGGGCAGGCAGCTCCCACGGCCCGAG--
-----------GCCTCCACCTGGGAGTGACCCCTGTGCTGTCCGCTGTCCCCACAGGGCA
GGCCCTGgAGCCGAAGGTCTACACCATGGGCCCTCCCCGAGAGGAGCTGAACAGCAGGTC
GGTCAGCCTGACCTGCATGATCAACGGCTTCTACCCTTCCGAAATCTCAGTGGAGTGGGA
GAAGAATGGGAAGMCAGAGGACAACTACAAGACCACGCCAGCCGTGCTGGACAGCGACGG
CTCCTACTTCCTCTACAGCAAGCTCTCAGTGCCCACGAGCGAGTGGCAGCAGGGCAAGCA
ATACGCCTGCACCGTGATGCACGAGGCCTTGCACAACCACTACACGCAGAAGTCCGTCTC
CCACTCTCTGGGTAAA
>Lam1
GGCAACCTAAGGCTCCATCAGTCTTCCCACTGGCCCCCTGCTGCGGGGACACACCCAGCT
CCACGGTGACCCTGGGCTGCCTGGTCAAAGGCTACCTCCCGGAGCCAGTGACCGTGACTT
GGAACTCGGGCACCCTCACCAGTGGGGTACGCACCTTCCCGTCCGTCCGGCAGTCCTCAG
GCCTCTACTCGCTGAGCAGCATGGTGACCGTGCCCTCGAGCAGCCAGCCCGTCACCTGCA
ACGTGGCCCACCCAGCCACCAACACAAAAGTGGACAGGACTGTTGGTGAGAGCACGGGAG
GT-GGGTCCACGGGACACGAGGCCGGGGCAGGTGTTCCCAGCTCAGGGCAGGTGCTCCTG
CCTGTACTGCACCTGAAGGCCGCTGTGCACTCCGAGGCACACAGCAGGGCTCTTGGCCCC
CTGGTCCAGAGGAGCCTGGCCCTGACCTGAGTCCACCCCAAGAGTAAGCCTCTCCAGGCC
CCAGTAACCCCAGTCTTCTTTCTCTGCAGCGCCCTCGACATGCAGCAAGTCTCCATGCCC
ACGTGAGTCCCATTAGCCTCACCCTCTAGCCTCAGCCCGGGGAGCCCCATCCCAGGGTGC
CCCCCAGGTGTTGACCCTTCCCCGTCTCTCCCGCTGCAGCCCCTGAACTCCTGGGGGGAC
CGTCTGTCTTCATCTTCCCCCCGAAACCCAAGGACACCCTCATGATCTCACTCACCCCTG
AGGTCACATGTGTGGTGGTGGACGTGAGCCAGGATGACCCCGAGGTGCAGTTCACATGGT
ACATAAACAACGAGCAGGTGCACACTGCCCGGCCGCCACTACGGGAACAGCAGTTCAACA
GCACGATCCGCGTGGTCAGCACCCTCCCCATCAAGCACCAGGACTGGCTGAGGGGCAAGG
AGTTCAAGTGCAAAGTCCACAACAAGGCACTCCCGTCCCCCATCGAGAAAACCATCTCCA
AAGCCAAAGGTGGGAGCCGCAGGGCTGGGAGCAGGGCAGGCAGCTCCCACGGCCCGAG--
-----------GCCTCCACCTGGGAGTGACCCCTGTGCTGTCCGCTGTCCCCACAGGGCA
GGCCCTGGAGCCGAAGGTCTACGCCATGGGCCCTCCCCTAGAGGAGCTGAACAGCAGGTC
GGTCAGCCTGACCTGCATGATCAACGGCTTCTACCCTTCCGACATCTCAGTGGAGTGGGA
GAAGAATGGGAAGCCAGAGGACAACTATAAGACCACGCCAGCCGTGCTGGACAGAGACGG
CTCCTACTTCCTCTACAGCAAGCTCTCAGTGCCCACGAGCGAATGGCAGCAGGGCAAGCA
ATACAGCTGCACCGTGATGCACGAGGCCTTGCACAACCACTACACGCAGAAGTCCGTCTC
CCACTCTCTGGGTAAA
>Lam2
GGCAACCTAAGGCTCCATCAGTCTTCCCACTGGCCCCCTGCTGCGGGGACACACCCAGCT
CCACGGTGACCCTGGGCTGCCTGGTCAAAGGCTACCTCCCGGAGCCAGTGACCGTGACTT
GGAACTCGGGCACCCTCACCAGTGGGGTACGCACCTTCCCGTCCGTCCGGCAGTCCTCAG
GCCTCTACTCGCTGAGCAGCATGGTGACCGTGCCCTCGAGCAGCCRGCCCGTCACCTGCA
ACGTGGCCCACCCAGCCACCAACACMAAAGTGGACAGGACTGTTGGTGAGAGCACGGGAG
GT-GGGTCCACGGGACACGAGGCCGGGGCAGGTGTTCCCAGCTCAGGGCAGGTGCTCCTG
CCTGTACTGCACCTGAAGGCCGCTGTGCACTCCGAGGCACACAGCRGGGCTCTTGGCCCC
CTGGTCCAGAGGAGCCTGGCCCTGACCTGAGTCCACCCCAAGAGTAAGCCTCTCCAGGCC
CCAGTAACCCCAGTCTTCTTTCTCTGCAGCGCCCTCGACATGCAGCAAGTCTCCATGCCC
ACGTGAGTCCCATTAGCCTCACCCTCTAGCCTCAGCCCGGGGAGCCCCATCCCAGGGTGC
CCCCCAGGTGTTGACCCTTCCCCGTCTCTCCCGCTGCAGCCCCTGAACTCCTGGGGGGAC
CGTCTGTCTTCATCTTCCCCCCGAAACCCAAGGACACCCTCATGATCTCACTCACCCCTG
AGGTCACATGTGTGGTGGTGGACGTGAGCCAGGATGACCCCGAGGTGCAGTTCACATGGT
ACATAAACAACGAGCAGGTGCACACTGCCCGGCCRCCACTACGGGAACAGCAGTTCAACA
GCACGATCCGCGTGGTCAGCACCCTCCCCATCRMGCACCAGGACTGGCTGAGGGGCAAGG
AGTTCAAGTGCAAAGTCCACAACAAGGCACTCCCGTCCCCCATCGAGAAAACCATCTCCA
AAGCCAAAGGTGGGAGCCGCAGGGCTGGGAGCAGGGCAGGCAGCTCCCACGGCCCGAG--
-----------GCCTCCACCTGGGAGTGACCCCTGTGCTGTCCGCTGTCCCCACAGGGCA
GGCCCTGGAGCCGAAGGTCTACRCCATGGGCCCTCCCCTAGAGGAGCTGAACAGCAGGTC
GGTCAGCCTGACCTGCATGATCAACGGCTTCTACCCTTCCGACATCTCAGTGGAGTGGGA
GAAGAATGGGAAGCCAGAGGACAACTATAAGACCACGCCAGCCGTGCTGGACAGAGACGG
CTCCTACTTCCTCTACAGCAAGCTCTCAGTGCCCACGAGCGAATGGCAGCAGGGCAAGCA
ATACAGCTGCACCGTGATGCACGAGGCCTTGCACAACCACTACACGCAGAAGTCCRTCTC
CCACTCTCTGGGTAAA
>Lcor2
GGCAACCTAAGGCTCCATCAGTCTTCCCACTGGCCCCCTGCTGCGGGGACACACCCAGCT
CCACGGTGACCCTGGGCTGCCTGGTCAAAGGCTACCTCCCGGAGCCAGTGACCGTGACTT
GGAACTCGGGCACCCTCACCAGTGGGGTACGCACCTTCCCGTCTGTCCGGCAGTCCTCAG
GCCTCTACTCGCTGAGCAGCATGGTGACCGTGCCCTCGAGCAGCCAGCCCGTCACCTGCA
ACGTGGCCCACCCAGCCACCAACACCAAAGTGGACAAGACTGTTGGTGAGAGCACGGGAG
GT-GGGTCCACGGGACACGAGGCCGGGGCAGGTGTTCCCAGCTCAGGGYAGGTGCTCCTG
CCTGTACTGCACCTGAAGGCTGCTGTGCACTCCGAGGCACACAGCGGGGCTCTTGGCCCC
CTGGTCCAGAGGAGCCTGGCCCTGACCTGAGTCCACCCCAAGAGTAAGCCTCTCCAGGCC
CCAGTAACCCCAGTCTTCTTTCTCTGCAGCGCCCTCGACATGCAGCAAGTCTCCATGCCC
ACGTGAGTCCCATTAGCCTCACCCTCTAGCCTCAGCCCGGGGAGCCCCATCCCAGGGTGC
CCCCCAGGTGTTGACCCTTCCCCGTCTCTCCTGCTGCAGCCCCTGAACTCCTGGGGGGAC
CGTCTGTCTTCATCTTCCCCCCGAAACCCAAGGACACCCTCATGATCTCACTCACCCCTG
AGGTCACATGTGTGGTGGTGGATGTGAGCCAGGATGACCCCGAGGTGCAGTTCACATGGT
ACATAAACAACGAGCAGGTGCACACTGCCCGGCCGCCACTACGGGAACAGCAGTTCAACA
GCACGATCCGCGTGGTCAGCACCCTCCCCATCATGCACCAGGACTGGCTGAGGGGCAAGG
AGTTCAAGTGCAAAGTCCACAACAAGGCACTCCCGTCCCCCATCGAGAAAACCATCTCCA
AAGCCAAAGGTGGGAGCCGCAGGGCTGGGAGCAGGGCAGGCAGCTCCCACGGCCCGAG--
-----------GCCTCCACCTGGGAGTGACCCCTGTGCTGTCCGCTGTCCCCACAGGGCA
GGCCCTGGAGCCGAAGGTCTACACCATGGGCCCTCCCCGAGAGGAGCTGAACAGCAGGTC
GGTCAGCCTGACCTGCATGATCAACGGCTTCTACCCTTCCGACATCTCAGTGGAGTGGGA
GAAGAATGGGAAGCCAGAGGACAACTACAAGACCACGCCAGCCGTGCTGGACAGAGACGG
CTCCTACTTCCTCTACAGCAAGCTCTCAGTGCCCACGAGCGAATGGCAGCAGGGCAAGCA
ATACACCTGCACCGTGATGCACGAGGCCTTGCACAACCACTACACGCAGAAGTCCGTCTC
CCACTCTCTGGGTAAA
>Lcor1
GGCAACCTAAGGCTCCATCAGTCTTCCCACTGGCCCCCTGCTGCGGGGACACACCCAGCT
CCACGGTGACCCTGGGCTGCCTGGTCAAAGGCTACCTCCCGGAGCCAGTGACCGTGACTT
GGAACTCGGGCACCCTCACCAGTGGGGTACGCACCTTCCCGTCTGTCCGGCAGTCCTCAG
GCCTCTACTCGCTGAGCAGCATGGTGACCGTGCCCTCGAGCAGCCAGCCCGTCACCTGCA
ACGTGGCCCACCCAGCCACCAACACCAAAGTGGACAAGACTGTTGGTGAGAGCACGGGAG
GT-GGGTCCACGGGACACGAGGCCGGGGCAGGTGTTCCCAGCTCAGGGTAGGTGCTCCTG
CCTGTACTGCACCTGAAGGCTGCTGTGCACTCCGAGGCACACAGCGGGGCTCTTGGCCCC
CTGGTCCAGAGGAGCCTGGCCCTGACCTGAGTCCACCCCAAGAGTAAGCCTCTCCAGGCC
CCAGTAACCCCAGTCTTCTTTCTCTGCAGCGCCCTCGACATGCAGCAAGTCTCCATGCCC
ACGTGAGTCCCATTAGCCTCACCCTCTAGCCTCAGCCCGGGGAGCCCCATCCCAGGGTGC
CCCCCAGGTGTTGACCCTTCCCCGTCTCTCCTGCTGCAGCCCCTGAACTCCTGGGGGGAC
CGTCTGTCTTCATCTTCCCCCCGAAACCCAAGGACACCCTCATGATCTCACTCACCCCTG
AGGTCACATGTGTGGTGGTGGATGTGAGCCAGGATGACCCCGAGGTGCAGTTCACATGGT
ACATAAACAACGAGCAGGTGCACACTGCCCGGCCGCCACTACGGGAACAGCAGTTCAACA
GCACGATCCGCGTGGTCAGCACCCTCCCCATCATGCACCAGGACTGGCTGAGGGGCAAGG
AGTTCAAGTGCAAAGTCCACAACAAGGCACTCCCGTCCCCCATCGAGAAAACCATCTCCA
AAGCCAAAGGTGGGAGCCGCAGGGCTGGGAGCAGGGCAGGCAGCTCCCACGGCCCGAG--
-----------GCCTCCACCTGGGAGTGACSCCTGTGCTGTCCGCTGTCCCCACAGGGCA
GGCCCTGGAGCCGAAGGTCTACACCATGGGCCCTCCCCGAGAGGAGCTGAACAGCAGGTC
GGTCAGCCTGACCTGCATGATCAACGGCTTCTACCCTTCCGACATCTCAGTGGAGTGGGA
GAAGAATGGGAAGCCAGAGGACAACTACAAGACCACGCCAGCCGTGCTGGACAGAGACGG
CTCCTACTTCCTCTACAGCAAGCTCTCAGTGCCCACGAGCGAATGGCAGCAGGGCAAGCA
ATACACCTGCACCGTGATGCACGAGGCCTTGCACAACCACTACACGCAGAAGTCCGTCTC
CCACTCTCTGGGTAAA
>Lcor3
GGCAACCTAAGGCTCCATCAGTCTTCCCACTGGCCCCCTGCTGCGGGGACACACCCAGCT
CCACGGTGACCCTGGGCTGCCTGGTCAAAGGCTACCTCCCGGAGCCAGTGACCGTGACTT
GGAACTCGGGCACCCTCACCAGTGGGGTACGCACCTTCCCGTCTGTCCGGCAGTCCTCAG
GCCTCTACTCGCTGAGCAGCATGGTGACCGTGCCCTCGAGCAGCCAGCCCGTCACCTGCA
ACGTGGCCCACCCAGCCACCAACACCAAAGTGGACAAGACTGTTGGTGAGAGCACGGGAG
GT-GGGTCCACGGGACACGAGGCCGGGGCAGGTGTTCCCAGCTCAGGGTAGGTGCTCCTG
CCTGTACTGCACCTGAAGGCTGCTGTGCACTCCGAGGCACACAGCGGGGCTCTTGGCCCC
CTGGTCCAGAGGAGCCTGGCCCTGACCTGAGTCCACCCCAAGAGTAAGCCTCTCCAGGCC
CCAGTAACCCCAGTCTTCTTTCTCTGCAGCGCCCTCGACATGCAGCAAGTCTCCATGCCC
ACGTGAGTCCCATTAGCCTCACCCTCTAGCCTCAGCCCGGGGAGCCCCATCCCAGGGTGC
CCCCCAGGTGTTGACCCTTCCCCGTCTCTCCTGCTGCAGCCCCTGAACTCCTGGGGGGAC
CGTCTGTCTTCATCTTCCCCCCGAAACCCAAGGACACCCTCATGATCTCACTCACCCCTG
AGGTCACATGTGTGGTGGTGGATGTGAGCCAGGATGACCCCGAGGTGCAGTTCACATGGT
ACATAAACAACGAGCAGGTGCACACTGCCCGGCCGCCACTACGGGAACAGCAGTTCAACA
GCACGATCCGCGTGGTCAGCACCCTCCCCATCATGCACCAGGACTGGCTGAGGGGCAAGG
AGTTCAAGTGCAAAGTCCACAACAAGGCACTCCCGTCCCCCATCGAGAAAACCATCTCCA
AAGCCAAAGGTGGGAGCCGCAGGGCTGGGAGCAGGGCAGGCAGCTCCCACGGCCCGAG--
-----------GCCTCCACCTGGGAGTGACCCCTGTGCTGTCCGCTGTCCCCACAGGGCA
GGCCCTGGAGCCGAAGGTCTACACCATGGGCCCTCCCCGAGAGGAGCTGAACAGCAGGTC
GGTCAGCCTGACCTGCATGATCAACGGCTTCTACCCTTCCGACATCTCAGTGGAGTGGGA
GAAGAATGGGAAGCCAGAGGACAACTACAAGACCACGCCAGCCGTGCTGGACAGAGACGG
CTCCTACTTCCTCTACAGCAAGCTCTCAGTGCCCACGAGCGAATGGCAGCAGGGCAAGCA
ATACACCTGCACCGTGATGCACGAGGCCTTGCACAACCACTACACGCAGAAGTCCGTCTC
CCACTCTCTGGGTAAA
>Lcap1
GGCAACCTAAGGCTCCATCAGTCTTCCCACTGGCCCCCTGCTGYGGGGACACACCCAGCT
CCACGGTGACCCTGGGCTGCCTGGTCAAAGGCTACCTCCCGGAGCCAGTGACCGTGACTT
GGAACTCGGGCACCCTCACCAGTGGGGTACGCACCTTCCCGTCCRTCCGGCAGTCCTCAG
GCCTCTACTCGCTGAGCAGCATGGTGACCGTGCCCTCGAGCAGCCAGCCCGTCACCTGCA
ACGTGGCCCACCCAGCCACCAACACCAAAGTGGACAAGACTGTTGGTGAGAGCACGGGAG
GT-GGGTCCACGGGACACGAGGCCAGGGCAGGTGTTCCCAGCTCAGGGCMGGTGCTCCTG
CCTGTACTGCACCTGAAGGCCGCTGTGCACTCCGAGGCACACAGCGGGGCTCTTGGCCCC
CTGGTCCAGAGGAGCCTGGCCCTGACCTGAGTCCACCCCAAGAGTAAGCCTCTCCAGGCC
CCAGTAACCCCAGTCTTCTTTCTCTGCAGCGCCCTCGACATGCAGCAAGTCTCCATGCCC
ACGTGAGTCCCATTAGCCTCACCCTCTAGCCTCAGCCCGGGGAGCCCCATCCCAGGGTRC
CCCCCAGGTGTTGACCCTTCCCCGTCTCTCCCGCTGCAGCCCCTGAACTCCTGGGGGGAC
CGTCTGTCTTCATCTTCCCCCCGAAACCCAAGGACACCCTCATGATCTCACTCACCCCTG
AGGTCACATGTGTGGTGGTGGACGTGAGCCAGGATGACCCCGAGGTGCAGTTCACATGGT
ACATAAACAACGAGCAGGTGYACACTGCCCGGCCGCCACTACGGGAACAGCAGTTCAACA
GCACGATCCGCGTGGTCAGCACCCTCCCCATCRTGCACCAGGACTGGCTGAGGGGCAAGG
AGTTCAAGTGCAAAGTCCACAACAAGGCACTCCCGTCCCCCATYGAGAAAACCATCTCCA
AAGCYAAAGGTGGGAGCCGCAGGGCTGGGAGCAGGGCAGGCAGCTCCCCMGGCCCGAG--
-----------GCCTCCACCTGGGAGTGACCCCTGTGCTGTCCGCTGTCCCCACAGGGCA
GGCCCTGGAGCCGAAGGTCTACACCATGGGCCCTCCCCGAGAGGAGCTGAACAGCAGGTC
GGTCAGCCTGACCTGCATGATCAACGGCTTCTACCCTTCCGACATCTCAGTGGAGTGGGA
GAAGAATGGGAAGCCAGAGGACAACTACAAGACCACGCCAGCCGTGCTGGACAGAGACGG
CTCCTACTTCCTCTACAGCAAGCTCTCAGTGCCCACGAGCGAGTGGCAGCAGGGCAACCA
ATACACCTGCACCGTGATGCATGAGGCCTTGCACAACCACTACACGCAGAAGTCCGTCTC
CCACTCTCTGGGTAAA
>Lcap2
GGCAACCTAAGGCTCCATCAGTCTTCCCACTGGCCCCCTGCTGCGGGGACACACCCAGCT
CCACGGTGACCCTGGGCTGCCTGGTCAAAGGCTACCTCCCGGAGCCAGTGACCGTGACTT
GGAACTCGGGCACCCTCACCAGTGGGGTACGCACCTTCCCGTCCGTCCGGCAGTCCTCAG
GCCTCTACTCGCTGAGCAGCATGGTGACCGTGCCCTCGAGCAGCCAGCCCGTCACCTGCA
ACGTGGCCCACCCAGCCACCAACACCAAAGTGGACAAGACTGTTGGTGAGAGCACGGGAG
GT-GGGTCCACGGGACACGAGGCCAGGGCAGGTGTTCCCAGCTCAGGGCAGGTGCTCCTG
CCTGTACTGCACCTGAAGGCCGCTGTGCACTCCGAGGCACACAGCGGGGCTCTTGGCCCC
CTGGTCCAGAGGAGCCTGGCCCTGACCTGAGTCCACCCCAAGAGTAAGCCTCTCCAGGCC
CCAGTAACCCCAGTCTTCTTTCTCTGCAGCGCCCTCGACATGCAGCAAGTCTCCATGCCC
ACGTGAGTCCCATTAGCCTCACCCTCTAGCCTCAGCCCGGGGAGCCCCATCCCAGGGTGC
CCCCCAGGTGTTGACCCTTCCCTGTCTCTCCCGCTGCAGCCCCTGAACTCCTGGGGGGAC
CGTCTGTCTTCATCTTCCCCCCGAAACCCAAGGACACCCTCATGATCTCACTCACCCCTG
AGGTCACATGTGTGGTGGTGGACGTGAGCCAGGATGACCCCGAGGTGCAGTTCACATGGT
ACATAAACAACGAGCAGGTGyACACTGCCCGGCCGCCACTACGGGAACAGCAGTTCAACA
GCACGATCCGCGTGGTCAGCACCCTCCCCATCrTGCACCAGGACTGGCTGAGGGGCAAGG
AGTTCAAGTGCAAAGTCCACAACAAGGCACTCCCGTCCCCCATyGAGAAAACCATcTCCA
AAGCyAAAGGTGGGAGCCGCAGGGCTGGAAGCAGGGCAGGCAGCTCCCACGGCCCGAG--
-----------GCCTCCACCTGGGAATGACCCCTGTGCTGTCCGCTGTCCCCACAGGGCA
GGCCCTGGAGCCGAAGGTCTACACCATGGGCCCTCCCCGAGAGGAGCTGAACAGCAGGTC
GGTCAGCCTGACCTGCATGATCAACGGCTTCTACCCTTCCGACATCTCAGTGGAGTGGGA
GAAGAATGGGAAGCCAGAGGACAACTACAAGACCACGCCAGCCGTGCTGGACAGAGACGG
CTCCTACTTCCTCTACAGCAAGCTCTCAGTGCCCACGAGCGAGTGGCAGCAGGGCAACCA
ATACACCTGCACCGTGATGCATGAGGCCTTGCACAACCACTACACGCAGAAGTCCGTCTC
CCACTCTCTGGGTAAA
>Lcap3
GGCAACCTAAGGCTCCATCAGTCTTCCCACTGGCCCCCTGCTGCGGGGACACACCCAGCT
CCACGGTGACCCTGGGCTGCCTGGTCAAAGGCTACCTCCCGGAGCCAGTGACCGTGACTT
GGAACTCGGGCACCCTCACCAGTGGGGTACGCACCTTCCCGTCCGTCCGGCAGTCCTCAG
GCCTCTACTCGCTGAGCAGCATGGTGACCGTGCCCTCGAGCAGCCAGCCCGTCACCTGCA
ACGTGGCCCACCCAGCCACCAACACCAAAGTGGACAAGACTGTTGGTGAGAGCACGGGAG
GT-GGGTCCACGGGACACGAGGCCAGGGCAGGTGTTCCCAGCTCAGGGCAGGTGCTCCTG
CCTGTACTGCACCTGAAGGCCGCTGTGCACTCCGAGGCACACAGCGGGGCTCTTGGCCCC
CTGGTCCAGAGGAGCCTGGCCCTGACCTGAGTCCACCCCAAGAGTAAGCCTCTCCAGGCC
CCAGTAACCCCAGTCTTCTTTCTCTGCAGCGCCCTCRACATGCAGCAAGTCTCCATGCCC
ACGTGAGTCCCATTAGYCTCACCCTCTAGCCTCAGCCCGGGGAGCCCCATCCCAGGGTGC
CCCCCAGGTGTTGACCCTTCCCTGTCTCTCCCGCTGCAGCCTGTGAACTCCTGGGGGGAC
CGTCTGTCTTCATCTTCCCCCCGAAACCCAAGGACACCcTCATGATCTCACTCACCCCTG
AGGTCACATGTGTGGTGGTGGACGTGAGCCAGGaTGACCCCgAGGTGCAGTTCACATGGW
ACATAAACAACGAGCAGGTGCACACTGCCCGGCCGCCACTACGGGAACAGCAGTTCAACA
GCACGATCCGCGTGGTCaGCACCcTCCCCaTCATGCACCAGGACTGGcTGAGGGGCAAGG
AGTTCAAGTGCAAAGTCCACAACAAGGCACTCCCGTCCCCCATCGAGAAAACCATCTCCA
AAGCCAAAGGTGGGAGCCGCAGGGCTGGGAGCAGGGCAGGCAGCTCCCCCGGCCCGAG--
-----------GCCTCCACCTGGGAGTGACCCCTGTGCTGTCCGCTGTCCCCACAGGGCA
GGCCCTGGAGCCGAAGGTCTACACCATGGGCCCTCCCCGAGAGGAGCTGAACAGCAGGTC
GGTCAGCCTGACCTGCATGATCAACGGCTTCTACCCTTCCGACATCTCAGTGGAGTGGGA
GAAGAATGGGAAGCCAGAGGACAACTACAAGACCACGCCAGCCGTGCTGGACAGAGACGG
CTCCTACTTCCTCTACAGCAAGCTCTCAGTGCCCACGAGCGAATGGCAGCAGGGCAATCA
ATACACCTGCACCGTGATGCACGAGGCCTTGCACAACCACTACACGCAGAAGTCCGTCTC
CCACTCTCTGGGTAAA
>Ltim2
GGMAACCTAAGGCTCCATCAGTCTTCCCACTGGCCCCCTGCTGCGGGGACACACCCAGCT
CCACGGTGACCCTGGGCTGCCTGGTCAAAGGCTACCTCCCGGAGCCAGTGACCGTGACTT
GGAACTCGGGCACCCTCACCAGTGGGGTACGCACCTTCCCGTCTGTCCGGCAGTCCTCAG
GCCTCTACTCGCTGAGCAGCATGGTGACCGTGCCCTCGAGCAGCCGGCCCGTCACCTGCA
ACGTGGCCCACCCAGCCACCAACACCAAAGTGGACAAGACTGTTGGTGAGAGCACGGGAG
GT-GGGTCCACGGGACACGAGGCCAGGGCAGGTGTTCCCAGCTCAGGGCAGGTGCTCCTG
CCTGTACTGCACCTGAAGGCCACTGTGCACTCCGAGGCACACAGCGGGGCTCTTGGCCCC
CTGGTCCAGAGGAGCCTGGCCCTGACCTGAGTCCACCCCAAGAGTAAGCCTCTCCAGGCC
CCAGTAACCCCAGTCTTCTTTCTCTGCAGCGCCCTCGACATGCAGCAAGTCTCCATGCCC
ACGTGAGTCCCATTAGCCTCACCCTCTAGCCTCAGCCCGGGGAGCCCCATCCCAGGGTGC
CCCCCAGGTGTTGACCCTTCCCCGTCTCTCCCGCTGCAGCCCCTGAACTCCTGGGCGGAC
CGTCTGTCTTCATCTTCCCCCCGAAACCCAAGGACACCCTCATGATCTCACTCACCCCTG
AGGTCACATGTGTGGTGGTGGACGTGAGCCAGGATGACCCCGAGGTGCAGTTCACATGGT
ACATAAACAACGAGCAGGTGCACACTGCCCGGCCGCCACTACGGGAACAGCAGTTCAACA
GCACGATCCGCGTGGTCAGCACCCTCCCCATCAAGCACCAGGACTGGCTGAGGGGCAAGG
AGTTCAAGTGCAAAGTCCACAACAAGGCACTCCCGTCCCCCATCGAGAAAACCATCTCCA
AAGCCAAAGGTGGGAGCCGCAGGGCTGGGAGCAGGGCAGGCAGCTCCCACGGCCCGAG--
-----------GCCTCCACCTGGGAGTGACCCCTGTGCTGTCCGCTGTCCCCACAGGGCA
GGCCCTGGAGCCGAAGGTCTACACCATGGGCCCTCCCCGAGAGGAGCTGAACAGCAGGTC
GGTCAGCCTGACCTGCATGATCAACGGCTTCTACCCTTCCGAAATCTCAGTGGAGTGGGA
GAAGAATGGGAAGCCAGAGGACAACTACAAGACCACGCCAGCCGTGCTGGACAGCGACGG
CTCCTACTTCCTCTACAGCAAGCTCTCAGTGCCCACGAGCGAGTGGCAGCAGGGCAAGCA
ATACGCCTGCACCGTGATGCACGAGGCCTTGCACAACCACTACACGCAGAAGTCCGTCTC
CCACTCTCTGGGTAAA
>Ltim1
GGAAACCTAAGGCTCCATCAGTCTTCCCACTGGCCCCCTGCTGCGGGGACACACCCAGCT
CCACGGTGACCCTGGGCTGCCTGGTCAAAGGCTACCTCCCGGAGCCAGTGACCGTGACTT
GGAACTCGGGCACCCTCACCAGTGGGGTACGCACCTTCCCGTCTGTCCGGCAGTCCTCAG
GCCTCTACTCGCTGAGCAGCATGGTGACCGTGCCCTCGAGCAGCCGGCCCGTCACCTGCA
ACGTGGCCCACCCAGCCACCAACACCAAAGTGGACAAGACTGTTGGTGAGAGCACGGGAG
GT-GGGTCCACGGGACACGAGGCCAGGGCAGGTGTTCCCAGCTCAGGGCAGGTGCTCCTG
CCTGTACTGCACCTGAAGGCCACTGTGCACTCCGAGGCACACAGCGGGGCTCTTGGCCCC
CTGGTCCAGAGGAGCCTGGCCCTGACCTGAGTCCACCCCAAGAGTAAGCCTCTCCAGGCC
CCAGTAACCCCAGTCTTCTTTCTCTGCAGCGCCCTCGACATGCAGCAAGTCTCCATGCCC
ACGTGAGTCCCATTAGCCTCACCCTCTAGCCTCAGCCCGGGGAGCCCCATCCCAGGGTGC
CCCCCAGGTGTTGACCCTTCCCCGTCTCTCCCGCTGCAGCCCCTGAACTCCTGGGCGGAC
CGTCTGTCTTCATCTTCCCCCCGAAACCCAAGGACACCCTCATGATCTCACTCACCCCTG
AGGTCACATGTGTGGTGGTGGACGTGAGCCAGGATGACCCCGAGGTGCAGTTCACATGGT
ACATAAACAACGAGCAGGTGCACACTGCCCGGCCGCCACTACGGGAACAGCAGTTCAACA
GCACGATCCGCGTGGTCAGCACCCTCCCCATCAAGCACCAGGACTGGCTGAGGGGCAAGG
AGTTCAAGTGCAAAGTCCACAACAAGGCACTCCCGTCCCCCATCGAGAAAACCATCTCCA
AAGCCAAAGGTGGGAGCCGCAGGGCTGGGAGCAGGGCAGGCAGCTCCCACGGCCCGAG--
-----------GCCTCCACCTGGGAGTGACCCCTGTGCTGTCCGCTGTCCCCACAGGGCA
GGCCCTGGAGCCGAAGGTCTACACCATGGGCCCTCCCCGAGAGGAGCTGAACAGCAGGTC
GGTCAGCCTGACCTGCATGATCAACGGCTTCTACCCTTCCGACATCTCAGTGGAGTGGGA
GAAGAATGGGAAGCCAGAGGACAACTACAAGACCACGCCAGCCGTGCTGGACAGCGACGG
CTCCTACTTCCTCTACAGCAAGCTCTCAGTGCCCACGAGCGAGTGGCAGCAGGGCAAGCA
ATACGCCTGCACCGTGATGCACGAGGCCTTGCACAACCACTACACGCAGAAGTCCRTCTC
CCACTCTCTGGGTAAA
>Pfur
GGCAACCTAAGGCTCCATCAGTCTTCCCACTGGCCCCCTGCTGCGGGGACACACCCAGCT
CCACGGTGACCCTGGGCTGCCTGGTCAAAGGCTACCTCCCGGAGCCAGTGACCGTGACCT
GGAACTCGGGCACCCTCACCAGTGGGGTACGCACCTTCCCATCCGTCCGGCAGTCCTCAG
GCCTCTACTCGCTGAGCAGCGTGGTGAGCGTGCCCGCGAGCAGCCAGCCCGTCACCTGCA
ACGTGGCCCACCCAGCCACCAACACCAAAGTGGATAAGACCGTTGGTGAGAGCACGGGAG
GTGGGGTCCATGGGACACGAGGCCGGGGCAGGTGCT--------------------CCTG
CCTGTACTGCCCCTGAAGGCCACTGTGCACTCCTGGGCACACAGCGGGGCTCTTGGCCCC
CTGGCCCAGAGGAGCCTGGCCCTGGCCTGAGTGCACCCCAATAGCCAGCCTCTCCAGGCC
CCAGTAACCCCAGTCTTCTTTCTCTGCAGTGCCCTCGACATGCAGCAAGTCCTCGTGCCC
ACGTGAGTCCTATTAGCCTCACCCTCGAGCCCCAGCCCGGGGAGCCCCATCCCAGGGTGC
CCCCCAGGTGTTGACTCTTCCCCGTCTCTCCCACTGCAGCCCCTGAACTCCTGGGGGGAC
CGTCTGTCTTCATCTTCCCCCCAAAACCCAAGGACACCCTCATGATCTCACGCACCCCCG
AGGTCACATGCGTGGTGGTGGACGTGAGCCAGGATGACCCCGAGGTGCAGTTCACATGGT
ACATAAACAACGAGCAGGTGCACACGGCCCGGCCACCGCTGCGGGAACAGCAGTTCAACA
GCACGATCCGCGTGGTCAGCACCCTCCCCATCGCGCACCAGGACTGGCTGAGGGGCAAGG
AGTTCAAGTGCAAAGTCCACAACAAGGCACTCCCGTCCCCCATCGAGAAAACCATCTCCA
AAGCCAAAGGTGGGAGCCGCAGGGCTGGGAGCAGGGCAGGCAGCTCCCACGGCCTGAG--
-----------GCCTCCACCCGGGAATGACCCCTGTGCTGTCCGCTGTCCCCATAGGGCG
GGCCCTGGAGCCGAAGGTCTACACCATGGGCCCTCCCCTGGAGGAGCTGAGCAGCAGGTC
GATCAGCCTGACCTGCATGATCAACGGCTTCTACCCTTCCGAAATCTCAGTGGAGTGGGA
GAAGAACGGGAAGCCAGAGGACAGCTACAAGACCACGCCAGCCGTGCTGGACAGCGACGG
CTCCTACTTCCTCTACAGCAAGCTCGCAGTGCCCACGAGTGAGTGGCAGCGGGGCAGCCA
ATACACCTGCTCCGTGATGCACGAGGCCTTGCACAACCACTACACGCAGAAGCCCATCTC
CCGCTCTCCGGGTAAA
>Sflo
GGCAACCTAAGGCTCCATCAGTCTTCCCACTGGCCCCCTGCTGCGGGGACACACCCAGCT
CCACAGTGACCCTGGGCTGCCTGGTCAAAGGCTACCTCCCGGAGCCAGTGACCGTGACCT
GGAACTCGGGCACCCTCACCAGTGGGGTACGCACCTTCCCGTCCGTCCGGCAGTCCTCAG
GCCTCTACTCGCTGAGCAGCATGGTGAGCGTGCCCGTGAGCAGCCGGCCCATCACCTGCA
ACGTGGCCCACCCAGCCACCAACACCAAAGTGGACAAGACTGTTGGTGAGAGCACGGGAG
GTGGGGTCCACGGGACACGAGGTCGGGGCAGGTGCTCCCGGCTCAGTGCAGGCGCTCCTG
TCAGTACTGCACCTGAAGGCCGCTGTGCACTCCTGGGCACACAGCGGGGCTCTTGGCCCC
CTGGCCCAGAGGAGCCTGGCCCTGACCTGAGTCCACCCCAAGAGCCAGCTTCTCYAGGCC
CCAGTAACCCCAGTCTTCTTTCTCTGCAGTGCCCTCGACATGCAGCAAGCCCCTGTGCCC
ACGTGAGTCCCATTAGCCTCACCCTCTAGCCCAAGCCCGGGGAGCCCCACCCCAGAGTGC
CCCCCAGGAGCTGACTCTTCCCCATCTCTCCCGCTGCAGCCCCTGAACTCCTGGGGGGAC
CGTCTGTCTTCATCTTCCCCCCGAAACCCAAGGACACCCTCATGATCTCGCGCACCCCCG
AGGTCACATGCGTGGTGGTGGACGTGAGCCAGGATGACCCCGAGGTGCAGGTCACGTGGT
ACATAAACAACGAGCAGGTGCACACTGCCCGGCCGCCACTGCGGGAACAGCAGTTCAACA
GCACGATCCGCGTGGTCAGCACCCTCCCCATCGCGCACCAGGACTGGCTGAGGGGCAAGG
AGTTCAAGTGCAAAGTCCACAACAAAGCACTCCCGGCCCCCATCGAGAAAACCATCTCCA
AAGCCAAAGGTGGGAGCCGCGGGGCTGG-AGCAGGGCAGGCAGCTCCCACGGCCCGAG--
-----------GCCTCCACCCGGGAGTGACCCCTGTGCTGTCCGCTGTCCCCACAGGGCA
GGCCCTGGAGCCGAAGGTCTACACCCTGGGCCCTCCCCGGGAGGAGCTGAGCAGCAGGTC
GGTCAGCGTGACCTGCATGATCAACGGCTTCTACCCTTCYGACATCTCAGTGGAGTGGGA
GAAGAACGGGAAGCCAGAGGACAACTACAAGACCACGCCGGCCGTGCTGGACAGCGACGG
CTCCTACTTCCTCTACAGCAAGCTCTCAGTGCCCACGAGTGATTGGCAGCGGGGCAACGT
CTTCACCTGCTCTGTGATGCACGAGGCCTTGCACAACCACTACACGCAGAAGACCATCTC
CCGCTCTCCGGGTAAA
>Sbac
GGCAACCTAAGGCTCCATCAGTCTTCCCACTGGCCCCCTGCTGCGGGGACACACCCAGCT
CCACGGTGACCCTGGGCTGCCTGGTCAAAGGCTACCTCCCGGAGCCAGTGACCGTGACCT
GGAACTCGGGCACCCTCACCAGTGGGGTACGCACCTTCCCGTCCGTCCGGCAGTCCTCAG
GACTCTACTCGCTGAGCAGCATGGTGAGCGTGCCCGCGAGCAGCCGGSCCGTCACCTGCA
ACGTGGCCCACCCAGCCACCAACACCAAAGTGGACAAGACTGTTGGTGAGAGCACGGGAG
GTGGGGTCCACGGGACACGAGGTCGGGGCAGGTGCTCCCGGYTCAGCGCAGGCACTCCTG
TCAGTGCTGCACCTGAAGGCCACTGTGSACTCCTGGGCATTCAGCGGGGCTCTTGGCCCC
CTGGCCCAGAGGAGCCTGGCCCTGACCTGAGTCCACCCCAAGAGCCAGCCTCTCCAGGCC
CCAGTAACCCCAGTCTTCTTTCTCTGCARTGCCCTCGACATGCAGCAAGCCCCTGTGCCC
ACGTGAGTCCCATTAGCCTCACCCTCTAGCCCAAGCCCGGGGAGCCCCACCCCAGAGTGC
CCCCCAGGAGCTGACTCTTCCCCATCTCTCCCGCTGCAGCCCCTGAACTCCTGGGGGGAC
CGTCTGTCTTCATCTTCCCCCCGAAACCCAAGGACACCCTCATGATCTCGCGCACCCCCG
AGGTCACATGCGTGGTGGTGGACGTGAGCCAGGATGACCCCGAGGTGCAGGTCACGTGGT
ACATAAACAACGAGCAGGTGCACACTGCCCGGCCRCCACTGCGGGAACAGCAGTTCAACA
GCACGATCCGCGTGGTCAGCACCCTCCCCATCGCGCACCAGGACTGGCTGAGGGGCAAGG
AGTTCAAGTGCAAAGTCCACAACAAGGCACTCCCGGCCCCCATCGAGAAAACCATCTCCA
AAGCCAAAGGTGGGAGCCGCGGGGCTGG-AGCAGGGCAGGCAGCTCCCACGGCCCGAG--
-----------GCCTCCACCCGGGAGTGACCCCTGTGCTGTCCGCTGTCCCCACAGGGCA
GGCCCTGGAGCCGAAGGTCTACACCCTGGGCCCTCCCCGGGAGGAGCTGAGCAGCAGGTC
GGTCAGCGTGACCTGCATGATCCTCGGCTTCTACCCTTCCGACATCTCAGTGGAGTGGGA
GAAGAACGGGAAGCCAGAGGCCAACTACAAGACCACGCCGGCCGTGCTGGACAGCGACGG
CTCCTACTTCCTCTACAGCAAGCTCTCCGTGCCCACGAGTGATTGGCAGCAGGGCAACGT
CTTCACCTGCTCCGTGATGCACGAGGCCTTGCACAACCACTACACGCAGAAGACCATCTC
CCGCTCTCCGGGTAAA
>Rdia
GGCAACCTAAGGCTCCATCAGTCTTCCCACTGGCCCCCTGCTGCGGGGACACACCCAGCT
CCACGGTGACCCTGGGCTGCCTGGTCAAAGGCTACCTCCCGGAGCCAGTGACCGTGACCT
GGAACTCGGGCACCCTCACCAGTGGGGTACGCACCTTCCCATCCGTCCGGCAGTCCTCAG
GCCTCTACTCGCTGAGCAGCATGGTGAGCGTGCCCGTGAGCAGCCGACCCGTCACCTGCA
ACGTGGCCCACCCAGCCACCAACACCAAAGTGGACAAGACCGTTGGTGAGAGCACGGGAG
GTGGGGTCCACGGGACACGAGACCAGGGCAGGTGCTCCCAGCTCAGTGCAGGCGCTCCTG
TCTGTCCTGCACCTGAAGGCCG----------CTGGGCACACAGCGGGGCTCCTGGCCCC
CTGGCACAGAGGAGCCTGGGCCTGACCTGAGTCCACCCCAAGAGCCAGCCTCTCCAGGCC
CCAGTAACCCCAGTCTTCTTTCTCTGCAGTGCCTTCGACATGCAGCAAGCCCCTGTGCCC
AGGTGAGTCCCGTGAACCTCGCCCTCTAGCCCCAACCCCGGGAGCCCCACCCCAGGGTGC
CCCCCAGGTGCTGACTCTCCCCCGTCTCTCCCGCTGCAGCCCCTGAACTCCTGGGGGGAC
CATCTGTCTTCATCTTCCCCCCGAAACCCAAGGACACCCTCATGATCTCGCGCACCCCCG
AGGTCACATGCGTAGTGGTGGATGTGAGCCAGGATGACCCCGAGGTGCAGTTCACGTGGT
ACATAAACAACGAGCAGGTGCTCACCGCCCGGCCGCCAGTACGGGAGCAGCAGTTCAACA
GCACGCTCCGCGTGGTCAGCACCCTCCCCATCGCACACCAGGACTGGCTGAGGGGCAAGG
AGTTCAAGTGCAAAGTCCACAACAAGGCCCTCCCGGCCCCCATCGAGAAAACCATCTCCA
AAGCCAAAGGTGGGAGCCGCGGGGCTGGGGGCAGGGCAGGCAGCTCCCATGGCCTGAGTG
ATGGCCTGGGGAGCTCTGCCTGGGAATGACCCCTGTGCTATCCGCTGTCCCCACAGGGCA
GGCCCTGGAGCCGAAGGTCTACACCATGGGTCCTCCCAAGGAGGAGCTGAGCAGCAGGTC
GGTCAGCGTGACCTGCATGATCAACGGCTTCTACCCCGAGGACATCTCAGTGGAGTGGGA
GAAGAACGGGAAGCCAGAGGACAACTACAAGACCACGCCAGCCGTGCTGGACAGCGACGG
CTCCTACTTCCTCTACAGCAAGCTCTCAGTGCCCACGAGCGAGTGGCAGCAGGGCGACCA
ATACACCTGCTCTGTGATGCACGAGGCCTTGCACAACCACTACACGCAGAAGGCCGTCTC
CCACTCTCCGGGTAAA
>Bida
GGCAACCTAAGGCTCCATCAGTCTTCCCATTGGCCCCCTGCTGTGGGGACACACCCAGCT
CCACAGTGACCCTGGGCTGCCTGGTCAAAGGCTACCTCCCGGAGCCAGTGACCGTGACCT
GGAACTCGGGCACCCTCACCAGTGGGGTACACACCTTCCCGTCCATCCGGCAGTCCTCAG
GCCTCTACTCGCTGAGCAGCATGGTGAGCGTGCCTGCGAGCAGCCGGCCCGTCACCTGCA
ATGTGGCCCACCCAGCCACCAACACCAAAGTGGACAAGACTGTTGGTGAGAGCACGAGAG
GTGGGGTCCATGGGACAGGAGGTCGGGGCAGGTGCTCCCAGCTCAGCGCAGGCGCTCCTG
TCAGTACTGAACCTGAAGGCCGCTGTGCACTCCTGGGTACACAGCGGGGCTCTTGGC-CC
CTGGCCCCGAGGAGCCTGGCCCTGACCTGAGTCCACCCCAAGAGCCAGTCTCTCCAGGCT
CCAGTAACCCCAGTCTTCTTTCTCTGCAGTGCCCTCGACGTGCAGCAAGCCCCCATGCCC
ACGTGAGTCCCATGAGCCTCACCCTCTAGCCCCAGCCTGGGGAGCCCCACCCCAGAATGC
CCCCCAGGTGCTGACTCTTCCCTGTCTCTCCCGCTGCAGCCCCTGAACTCCTGGGGGGAC
CATCTGTCTTCATCTTCCCCCCGAAACCCAAGGATACCCTCATGATCTCGCGCACCCCTG
AGGTCACATGYGTGGTGGTGGACGTGAGCCAGGATGACCCCGAGGTGCAGGTCACGTGGT
ACATAAACAACGAGCAGGTGCCCACTGCCCGGCCGCCACTGAGGGAACAGCAGTTCAACA
GCACAATCCGCGTGGTCAGCACCCTCCCCATCGCGCACCAGGACTGGCTGAGGGGCAAGG
AGTTCAAGTGCAAAGTCCACAACAAGGCACTCCCGGCYCCCATAGAGAAAACCATCTCCA
AAGCCAAAGGTGGGAGCCGCGGGGCTG-GAGCAGGGCACGCAGCTCCCGCAGCCCRAG--
-----------GCCTCCACCCGGGAGTGACCCCTGTGCTGTCCGCTGTCCCCACAGGGCA
GGCCCTGGAGCCGAAGGTCTACACCCTGGGCCCTCCCAGGGAGGAGCTGAGCAGCAGGTC
YGTCAGCCTGACCTGCATGATCAACGGCTTCTACCCTTCCGACATCTCAGTGGAGTGGGA
GAAGAATGGGAAGCCAGAGGACAACTACAAGAACACGCCGGCCRTGCTGGACAGCGACGG
CTCCTACTTCCTCTACAGCAAGCTCTCAGTGCCCACGAGTGATTGGCAGCGGGGTGACCA
ATACACCTGCTCCGTGATGCACGAGGCCTTGCACAACCACTACRCACAGAAGACCATCTC
CCGCTCTCCGGGTAAA
>Bmon
GGCAACCTAAGGCTCCATCAGTCTTCCCACTGGCCCCCTGCTGCGGGGACACACCCAGCT
CCACAGTGACCCTGGGCTGCCTGGTCAAAGGCTACCTCCCGGAGCCAGTGACCGTGACCT
GGAACTCGGGCACCCTCACCAGTGGGGTACGCACCTTCCCGTCCATCCGGCACTCCTCAG
GCCTCTACTCGCTGAGCAGCATGGTGAGCGTGCCCGCGAGCAGCCAGCCCGTCACCTGCA
ACGTGGCCCACCCAGCCACCAACACCAAAGTGGACAAGACTGTTGGTGAGAGCACGGGAG
GTGGGGTCCACGGGACACGAGGCCGGGGCAGGTGCT--------------------CCTG
-CTGTACTGCACCTGAAGGCCACTGTGCGCTCCTGGGCACACAGCGGGGCTCTGGGCCCC
CTGGCCCAGAGGAGCCTGGCCCTGACCTGAGTCCACCCCAAGAGCCAGCTTCTCCAGGCC
TCAGTAACCCCAGTCTTCCTTCTCTGCAGGGCCCTCGACATGCAGCAAGTCCCCGTGCCC
ACGTGAGTCCCATTAGCCTCACCCTCTAGCCCCAGCCCGGGGAGCCCCCTCCCAGGGTGC
CCCCCAGGTGTTGACTCTTCCCCGTCTCTCCCGCTGCAGCCCCTGAACTCCTGGGGGGAC
CGTCTGTCTTCATCTTCCCCCCAAAACCCAAGGACACCCTCATGATCTCACGCACCCCCG
AGGTCACGTGCGTGGTGGTGGACGTGAGCCAGGATGACCCCGAGGTGCAGTTCACATGGT
ACATAAACAACGAGCAGGTGCACACCGCCCGGCCGCCGCTACGGGAACTGCAGTTCAACA
GCACGATCCGCGTGGTCAGCACCCTCCCCATCGTGCACCAGGACTGGCTGAGGGGCAAGG
AGTTCAAGTGCAAAGTCCACAACAAGGCACTCCCRGCCCCCATCGAGAAAACCATCTCCA
AAGCCAAAGGTGGGAGCCGCGGGGCTGGGAGCAGGGCAGGCAGCTCCCAGGGCCCGAG--
-----------GCCTCCACCCGGGAGTGACCTCTGTGCTGTCCGCTGTCCCCACAGGGCA
GGTCCTGGAGCCGAGGGTCTATACCCTGGGCCCTCCCCGGGAGGAGCTGAGCAGCACGTC
GGTCAGCCTGACCTGCATGATCAACGGCTTCTACCCTCCCGACATCTCAGTGGAGTGGGA
GAAGAACGGGAAGCCAGAGGACAACTACAAGACCACGCCGGCCGTGCTGGACAGCGACGG
CTCCTACTTCCTCTACAGCAAGCTCTCAGTGCCCACGAGTGATTGGCAGCAGGGCAACAC
CTTCACCTGCTCCGTGATGCACGAGGCCTTGCACAACCACTACRCGCAGAAGCCCATCTC
CCGCTCTCCGGGTAAA
